# Supplementary material for: Comparison of tracheal and choanal cleft swabs and poultry dust samples for detection of Newcastle disease virus and infectious bronchitis virus genome in vaccinated meat chicken flocks
Source: PLoS One. 2021 Apr 16;16(4):e0247729. doi: 10.1371/journal.pone.0247729 (PMC8051787; doi:10.1371/journal.pone.0247729)
Supplement: S1 Raw data — (XLSX) [file pone.0247729.s001.xlsx]

## Sheet: All dust data
Sample ID	Flock	Days post vaccination	Plate number	Mean Ct (IBV)	IBV test result	Log10 IBV GC/ mg dust	Mean Ct (NDV)	NDV test result	Log10 NDV GC/ mg dust	Dust deposition rate (mg of dust per 100 cm2 per day)
Flock-1 DPV-0 plate-2	Flock-1	10	2	22.22	+ Pos	7.92572	27.655	+ Pos	5.81847	2.59231
Flock-1 DPV-0 plate-4	Flock-1	10	4	21.62	+ Pos	8.09333	26.91	+ Pos	6.02718	2.88654
Flock-2 DPV-0 plate-1	Flock-2	10	1	22.075	+ Pos	7.95001	26.525	+ Pos	6.12972	3.16154
Flock-2 DPV-0 plate-2	Flock-2	10	2	21.98	+ Pos	8.00453	26.44	+ Pos	6.18054	3.03462
Flock-2 DPV-0 plate-3	Flock-2	10	3	22.335	+ Pos	7.86631	26.185	+ Pos	6.21995	2.85769
Flock-2 DPV-0 plate-4	Flock-2	10	4	22.59	+ Pos	7.82523	26.375	+ Pos	6.19855	2.94808
Flock-3 DPV-0 plate-1	Flock-3	10	1	22.15	+ Pos	7.83002	28.885	+ Pos	5.46178	2.64615
Flock-3 DPV-0 plate-2	Flock-3	10	2	21.89	+ Pos	7.86562	28.99	+ Pos	5.39118	2.66923
Flock-3 DPV-0 plate-3	Flock-3	10	3	22.48	+ Pos	7.74343	25.92	+ Pos	6.04957	2.82308
Flock-3 DPV-0 plate-4	Flock-3	10	4	22.535	+ Pos	7.6764	25.5	+ Pos	6.10754	3.33077
Flock-4 DPV-0 plate-1	Flock-4	10	1	21.355	+ Pos	8.04382	28.11	+ Pos	5.67021	2.94808
Flock-4 DPV-0 plate-2	Flock-4	10	2	21.815	+ Pos	7.92698	24.585	+ Pos	6.38067	2.69231
Flock-4 DPV-0 plate-3	Flock-4	10	3	21.75	+ Pos	7.90637	27.995	+ Pos	5.6795	3.12308
Flock-4 DPV-0 plate-4	Flock-4	10	4	21.86	+ Pos	7.90602	28.835	+ Pos	5.46728	2.75769
Flock-1 DPV-7 plate-1	Flock-1	17	1	22.72	+ Pos	7.65537	25.69	+ Pos	6.09075	10.8214
Flock-1 DPV-7 plate-2	Flock-1	17	2	22.625	+ Pos	7.68305	24.235	+ Pos	6.46114	9.49725
Flock-1 DPV-7 plate-3	Flock-1	17	3	22.535	+ Pos	7.67807	25.735	+ Pos	6.04617	11.4945
Flock-1 DPV-7 plate-4	Flock-1	17	4	22.39	+ Pos	7.73525	24.94	+ Pos	6.26507	12.1841
Flock-2 DPV-7 plate-1	Flock-2	17	1	22.59	+ Pos	7.66168	25.225	+ Pos	6.17644	11.2115
Flock-2 DPV-7 plate-2	Flock-2	17	2	22.285	+ Pos	7.7736	24.875	+ Pos	6.29011	10.8819
Flock-2 DPV-7 plate-3	Flock-2	17	3	22.635	+ Pos	7.67155	24.595	+ Pos	6.36123	12.967
Flock-2 DPV-7 plate-4	Flock-2	17	4	22.51	+ Pos	7.70042	23.915	+ Pos	6.52596	13.8874
Flock-3 DPV-7 plate-1	Flock-3	17	1	23.455	+ Pos	7.45784	27.01	+ Pos	5.77218	9.62088
Flock-3 DPV-7 plate-2	Flock-3	17	2	23.19	+ Pos	7.4865	26.58	+ Pos	5.83255	11.456
Flock-3 DPV-7 plate-3	Flock-3	17	3	23.345	+ Pos	7.44908	26.695	+ Pos	5.81037	11.0385
Flock-3 DPV-7 plate-4	Flock-3	17	4	23.285	+ Pos	7.45852	26.64	+ Pos	5.81674	11.9011
Flock-4 DPV-7 plate-1	Flock-4	17	1	22.46	+ Pos	7.73178	24.375	+ Pos	6.42567	8.17308
Flock-4 DPV-7 plate-2	Flock-4	17	2	22.505	+ Pos	7.70208	24.485	+ Pos	6.38235	7.69505
Flock-4 DPV-7 plate-3	Flock-4	17	3	22.525	+ Pos	7.70296	25.195	+ Pos	6.20754	11.0302
Flock-4 DPV-7 plate-4	Flock-4	17	4	22.72	+ Pos	7.66424	25.52	+ Pos	6.14261	10.783
Flock-1 DPV-14 plate-1	Flock-1	24	1	24.995	+ Pos	7.54217	20.895	+ Pos	7.72086	7.98901
Flock-1 DPV-14 plate-2	Flock-1	24	2	24.96	+ Pos	7.54402	20.99	+ Pos	7.68368	12.0027
Flock-1 DPV-14 plate-3	Flock-1	24	3	24.55	+ Pos	7.7058	21.045	+ Pos	7.70819	11.2885
Flock-1 DPV-14 plate-4	Flock-1	24	4	24.4	+ Pos	7.71667	21.085	+ Pos	7.66371	13.8874
Flock-2 DPV-14 plate-1	Flock-2	24	1	24.715	+ Pos	7.62515	22.005	+ Pos	7.38939	5.97527
Flock-2 DPV-14 plate-2	Flock-2	24	2	24.205	+ Pos	7.78174	21.175	+ Pos	7.64469	9.54945
Flock-2 DPV-14 plate-3	Flock-2	24	3	23.885	+ Pos	7.90861	20.785	+ Pos	7.79504	8.70879
Flock-2 DPV-14 plate-4	Flock-2	24	4	24.145	+ Pos	7.80714	20.82	+ Pos	7.75901	11.2802
Flock-3 DPV-14 plate-1	Flock-3	24	1	24.185	+ Pos	7.81283	22.755	+ Pos	7.19666	3.03846
Flock-3 DPV-14 plate-2	Flock-3	24	2	24.09	+ Pos	7.79968	22.41	+ Pos	7.25891	9.31593
Flock-3 DPV-14 plate-3	Flock-3	24	3	24.24	+ Pos	7.81406	23.205	+ Pos	7.07823	10.2555
Flock-3 DPV-14 plate-4	Flock-3	24	4	29.19	+ Pos	6.30776	28.52	+ Pos	5.43371	12.3187
Flock-4 DPV-14 plate-1	Flock-4	24	1	24.39	+ Pos	7.75366	20.035	+ Pos	8.01161	7.52473
Flock-4 DPV-14 Plate-2	Flock-4	24	2	24.3	+ Pos	7.76284	20.565	+ Pos	7.837	9.78297
Flock-4 DPV-14 Plate-3	Flock-4	24	3	24.56	+ Pos	7.66148	21.13	+ Pos	7.64239	12.8324
Flock-4 DPV-14 Plate-4	Flock-4	24	4	24.97	+ Pos	7.54963	21.575	+ Pos	7.51598	10.3571
Flock-1 DPV-21 Plate-1	Flock-1	31	1	23.625	+ Pos	7.30506	21.13	+ Pos	8.07648	7.3956
Flock-1 DPV-21 Plate-2	Flock-1	31	2	19.845	+ Pos	8.45501	20.87	+ Pos	8.17854	8.54945
Flock-1 DPV-21 Plate-3	Flock-1	31	3	19.465	+ Pos	8.54302	20.69	+ Pos	8.21019	13.3544
Flock-1 DPV-21 Plate-4	Flock-1	31	4	19.39	+ Pos	8.58237	20.725	+ Pos	8.21541	14.3901
Flock-2 DPV-21 Plate-1	Flock-2	31	1	21.555	+ Pos	7.94573	20.88	+ Pos	8.17456	6.60989
Flock-2 DPV-21 Plate-2	Flock-2	31	2	21.55	+ Pos	7.96398	20.715	+ Pos	8.24258	7.91758
Flock-2 DPV-21 Plate-3	Flock-2	31	3	21.38	+ Pos	7.97407	20.695	+ Pos	8.20749	10.4066
Flock-2 DPV-21 Plate-4	Flock-2	31	4	21.425	+ Pos	7.96022	20.695	+ Pos	8.2081	13.2775
Flock-3 DPV-21 Plate-1	Flock-3	31	1	19.575	+ Pos	8.53557	21.575	+ Pos	7.96335	6.12637
Flock-3 DPV-21 Plate-2	Flock-3	31	2	18.74	+ Pos	8.7597	21.48	+ Pos	7.96898	11.1291
Flock-3 DPV-21 Plate-3	Flock-3	31	3	18.35	+ Pos	8.91829	21.185	+ Pos	8.09984	12.3132
Flock-3 DPV-21 Plate-4	Flock-3	31	4	18.605	+ Pos	8.84013	21.155	+ Pos	8.10948	12.4753
Flock-4 DPV-21 Plate-1	Flock-4	31	1	23.35	+ Pos	7.38658	24.875	+ Pos	6.9352	6.92582
Flock-4 DPV-21 Plate-2	Flock-4	31	2	19.38	+ Pos	8.60216	21.06	+ Pos	8.12972	11.3544
Flock-4 DPV-21 Plate-3	Flock-4	31	3	19.435	+ Pos	8.56791	21.2	+ Pos	8.06965	14.4478
Flock-4 DPV-21 Plate-4	Flock-4	31	4	19.14	+ Pos	8.64163	20.86	+ Pos	8.15668	17.2198

## Sheet: All swab data
Sample ID	Flock	Days post vaccination	Swab Type	Bird number	Mean Ct (IBV)	IBV test result	Log10 IBV GC/Swab	Mean Ct (NDV)	NDV test result	Log10 NDV GC/swab
F-GR72-S-9-DPV-7-C-1	Flock-1	17	Choanal cleft swab	1	30.48	+ Pos	6.89873	30.46	+ Pos	5.93027
F-GR72-S-9-DPV-7-C-2	Flock-1	17	Choanal cleft swab	2	0	- Neg	0	33.91	+ Pos	4.69994
F-GR72-S-9-DPV-7-C-3	Flock-1	17	Choanal cleft swab	3	0	- Neg	0	32.45	+ Pos	5.45889
F-GR72-S-9-DPV-7-C-4	Flock-1	17	Choanal cleft swab	4	31	+ Pos	6.83644	31.89	+ Pos	5.61668
F-GR72-S-9-DPV-7-C-5	Flock-1	17	Choanal cleft swab	5	0	- Neg	0	31.79	+ Pos	5.72698
F-GR72-S-9-DPV-7-C-6	Flock-1	17	Choanal cleft swab	6	26.12	+ Pos	7.70894	33.93	+ Pos	5.11093
F-GR72-S-9-DPV-7-C-7	Flock-1	17	Choanal cleft swab	7	0	- Neg	0	32.91	+ Pos	5.47369
F-GR72-S-9-DPV-7-C-8	Flock-1	17	Choanal cleft swab	8	25.66	+ Pos	8.405	29.69	+ Pos	6.42252
F-GR72-S-9-DPV-7-C-9	Flock-1	17	Choanal cleft swab	9	32.62	+ Pos	6.08419	34.75	+ Pos	5.14837
F-GR72-S-9-DPV-7-C-10	Flock-1	17	Choanal cleft swab	10	30.84	+ Pos	6.58286	30.29	+ Pos	6.52885
F-GR72-S-9-DPV-7-C-11	Flock-1	17	Choanal cleft swab	11	28.12	+ Pos	7.08215	33.26	+ Pos	5.43876
F-GR72-S-9-DPV-7-C-12	Flock-1	17	Choanal cleft swab	12	27.7	+ Pos	7.20384	33.04	+ Pos	5.49841
F-GR72-S-9-DPV-7-C-13	Flock-1	17	Choanal cleft swab	13	33	+ Pos	5.74946	35.51	+ Pos	4.56987
F-GR72-S-9-DPV-7-C-14	Flock-1	17	Choanal cleft swab	14	0	- Neg	0	0	- Neg	0
F-GR72-S-9-DPV-7-C-15	Flock-1	17	Choanal cleft swab	15	21.31	+ Pos	9.20552	32.82	+ Pos	5.51377
F-GR72-S-9-DPV-7-C-16	Flock-1	17	Choanal cleft swab	16	0	- Neg	0	32.7	+ Pos	5.53702
F-GR72-S-9-DPV-7-C-17	Flock-1	17	Choanal cleft swab	17	33.75	+ Pos	5.46724	34.17	+ Pos	5.10386
F-GR72-S-9-DPV-7-C-18	Flock-1	17	Choanal cleft swab	18	0	- Neg	0	34.22	+ Pos	5.08695
F-GR72-S-9-DPV-7-C-19	Flock-1	17	Choanal cleft swab	19	33.6	+ Pos	5.48843	32.34	+ Pos	5.71074
F-GR72-S-9-DPV-7-C-20	Flock-1	17	Choanal cleft swab	20	28.48	+ Pos	7.0166	31.95	+ Pos	5.82556
F-GR72-S-9-DPV-14-C-21	Flock-1	24	Choanal cleft swab	21	0	- Neg	0	31.63	+ Pos	5.51466
F-GR72-S-9-DPV-14-C-22	Flock-1	24	Choanal cleft swab	22	0	- Neg	0	31.63	+ Pos	5.51466
F-GR72-S-9-DPV-14-C-23	Flock-1	24	Choanal cleft swab	23	0	- Neg	0	29.07	+ Pos	6.40264
F-GR72-S-9-DPV-14-C-24	Flock-1	24	Choanal cleft swab	24	34.92	+ Pos	5.6859	31.59	+ Pos	5.69867
F-GR72-S-9-DPV-14-C-25	Flock-1	24	Choanal cleft swab	25	26	+ Pos	7.74475	32.59	+ Pos	5.49587
F-GR72-S-9-DPV-14-C-26	Flock-1	24	Choanal cleft swab	26	0	- Neg	0	30.14	+ Pos	6.20078
F-GR72-S-9-DPV-14-C-27	Flock-1	24	Choanal cleft swab	27	0	- Neg	0	30.66	+ Pos	6.13671
F-GR72-S-9-DPV-14-C-28	Flock-1	24	Choanal cleft swab	28	0	- Neg	0	30.56	+ Pos	6.16618
F-GR72-S-9-DPV-14-C-29	Flock-1	24	Choanal cleft swab	29	34.12	+ Pos	5.66115	31.61	+ Pos	6.12206
F-GR72-S-9-DPV-14-C-30	Flock-1	24	Choanal cleft swab	30	32.59	+ Pos	6.09249	32.73	+ Pos	5.77507
F-GR72-S-9-DPV-14-C-31	Flock-1	24	Choanal cleft swab	31	27.42	+ Pos	7.28419	32.37	+ Pos	5.6877
F-GR72-S-9-DPV-14-C-32	Flock-1	24	Choanal cleft swab	32	0	- Neg	0	32.99	+ Pos	5.51447
F-GR72-S-9-DPV-14-C-33	Flock-1	24	Choanal cleft swab	33	32.74	+ Pos	5.82565	33.08	+ Pos	5.42238
F-GR72-S-9-DPV-14-C-34	Flock-1	24	Choanal cleft swab	34	0	- Neg	0	31.43	+ Pos	6.00086
F-GR72-S-9-DPV-14-C-35	Flock-1	24	Choanal cleft swab	35	31.45	+ Pos	6.20803	33.56	+ Pos	5.25256
F-GR72-S-9-DPV-14-C-36	Flock-1	24	Choanal cleft swab	36	33.05	+ Pos	5.67701	30.61	+ Pos	6.1507
F-GR72-S-9-DPV-14-C-37	Flock-1	24	Choanal cleft swab	37	24.9	+ Pos	8.09516	31.1	+ Pos	6.00806
F-GR72-S-9-DPV-14-C-38	Flock-1	24	Choanal cleft swab	38	34.42	+ Pos	5.27083	27.52	+ Pos	7.06231
F-GR72-S-9-DPV-14-C-39	Flock-1	24	Choanal cleft swab	39	0	- Neg	0	31.56	+ Pos	5.9398
F-GR72-S-9-DPV-14-C-40	Flock-1	24	Choanal cleft swab	40	24.82	+ Pos	8.10714	30.75	+ Pos	6.17732
F-GR72-S-9-DPV-21-C-41	Flock-1	31	Choanal cleft swab	41	35.51	+ Pos	5.46271	32.15	+ Pos	5.32939
F-GR72-S-9-DPV-21-C-42	Flock-1	31	Choanal cleft swab	42	31.86	+ Pos	6.50632	29.69	+ Pos	6.20411
F-GR72-S-9-DPV-21-C-43	Flock-1	31	Choanal cleft swab	43	27.17	+ Pos	7.96184	29.57	+ Pos	6.26493
F-GR72-S-9-DPV-21-C-44	Flock-1	31	Choanal cleft swab	44	35.26	+ Pos	5.58415	31.88	+ Pos	5.61705
F-GR72-S-9-DPV-21-C-45	Flock-1	31	Choanal cleft swab	45	31.17	+ Pos	6.22129	31.15	+ Pos	5.9103
F-GR72-S-9-DPV-21-C-46	Flock-1	31	Choanal cleft swab	46	27.28	+ Pos	7.36799	28.67	+ Pos	6.62215
F-GR72-S-9-DPV-21-C-47	Flock-1	31	Choanal cleft swab	47	34.32	+ Pos	5.86163	32.84	+ Pos	5.49432
F-GR72-S-9-DPV-21-C-48	Flock-1	31	Choanal cleft swab	48	35.11	+ Pos	5.62959	28.27	+ Pos	6.84092
F-GR72-S-9-DPV-21-C-49	Flock-1	31	Choanal cleft swab	49	33.49	+ Pos	5.83825	30.28	+ Pos	6.53103
F-GR72-S-9-DPV-21-C-50	Flock-1	31	Choanal cleft swab	50	33.04	+ Pos	5.96386	33.76	+ Pos	5.45518
F-GR72-S-9-DPV-21-C-51	Flock-1	31	Choanal cleft swab	51	31.73	+ Pos	6.04449	32.48	+ Pos	5.65708
F-GR72-S-9-DPV-21-C-52	Flock-1	31	Choanal cleft swab	52	30.02	+ Pos	6.53512	31.21	+ Pos	6.01162
F-GR72-S-9-DPV-21-C-53	Flock-1	31	Choanal cleft swab	53	28.33	+ Pos	7.12875	32.98	+ Pos	5.45795
F-GR72-S-9-DPV-21-C-54	Flock-1	31	Choanal cleft swab	54	31.95	+ Pos	6.06119	31.92	+ Pos	5.82903
F-GR72-S-9-DPV-21-C-55	Flock-1	31	Choanal cleft swab	55	30.47	+ Pos	6.49873	28.71	+ Pos	6.9556
F-GR72-S-9-DPV-21-C-56	Flock-1	31	Choanal cleft swab	56	32.55	+ Pos	5.82581	30.76	+ Pos	6.10638
F-GR72-S-9-DPV-21-C-57	Flock-1	31	Choanal cleft swab	57	32.33	+ Pos	5.89055	31.21	+ Pos	5.97522
F-GR72-S-9-DPV-21-C-58	Flock-1	31	Choanal cleft swab	58	21.8	+ Pos	9.01429	30.53	+ Pos	6.17641
F-GR72-S-9-DPV-21-C-59	Flock-1	31	Choanal cleft swab	59	33.71	+ Pos	5.45498	33.33	+ Pos	5.4219
F-GR72-S-9-DPV-21-C-60	Flock-1	31	Choanal cleft swab	60	31.22	+ Pos	6.19723	30.62	+ Pos	6.21448
F-GR72-S-10-DPV-7-C-61	Flock-2	17	Choanal cleft swab	61	0	- Neg	0	34.06	+ Pos	4.64699
F-GR72-S-10-DPV-7-C-62	Flock-2	17	Choanal cleft swab	62	29.49	+ Pos	7.18248	32.68	+ Pos	5.1391
F-GR72-S-10-DPV-7-C-63	Flock-2	17	Choanal cleft swab	63	36.55	+ Pos	5.20774	31.92	+ Pos	5.60824
F-GR72-S-10-DPV-7-C-64	Flock-2	17	Choanal cleft swab	64	0	- Neg	0	0	- Neg	0
F-GR72-S-10-DPV-7-C-65	Flock-2	17	Choanal cleft swab	65	34.22	+ Pos	5.32094	0	- Neg	0
F-GR72-S-10-DPV-7-C-66	Flock-2	17	Choanal cleft swab	66	24.48	+ Pos	8.19394	0	- Neg	0
F-GR72-S-10-DPV-7-C-67	Flock-2	17	Choanal cleft swab	67	30.82	+ Pos	6.88958	32.67	+ Pos	5.54442
F-GR72-S-10-DPV-7-C-68	Flock-2	17	Choanal cleft swab	68	24.96	+ Pos	8.61058	34.58	+ Pos	4.9814
F-GR72-S-10-DPV-7-C-69	Flock-2	17	Choanal cleft swab	69	26.01	+ Pos	7.93949	34.01	+ Pos	5.37803
F-GR72-S-10-DPV-7-C-70	Flock-2	17	Choanal cleft swab	70	31	+ Pos	6.53684	37.92	- Neg	0
F-GR72-S-10-DPV-7-C-71	Flock-2	17	Choanal cleft swab	71	34.06	+ Pos	5.37384	34.54	+ Pos	5.08065
F-GR72-S-10-DPV-7-C-72	Flock-2	17	Choanal cleft swab	72	31.32	+ Pos	6.16232	0	- Neg	0
F-GR72-S-10-DPV-7-C-73	Flock-2	17	Choanal cleft swab	73	0	- Neg	0	31.24	+ Pos	6.06775
F-GR72-S-10-DPV-7-C-74	Flock-2	17	Choanal cleft swab	74	0	- Neg	0	0	- Neg	0
F-GR72-S-10-DPV-7-C-75	Flock-2	17	Choanal cleft swab	75	0	- Neg	0	38.58	- Neg	0
F-GR72-S-10-DPV-7-C-76	Flock-2	17	Choanal cleft swab	76	28.22	+ Pos	7.11009	32.81	+ Pos	5.5024
F-GR72-S-10-DPV-7-C-77	Flock-2	17	Choanal cleft swab	77	0	- Neg	0	31.93	+ Pos	5.76156
F-GR72-S-10-DPV-7-C-78	Flock-2	17	Choanal cleft swab	78	30.97	+ Pos	6.29255	33.01	+ Pos	5.44522
F-GR72-S-10-DPV-7-C-79	Flock-2	17	Choanal cleft swab	79	22.96	+ Pos	8.66193	33.04	+ Pos	5.50694
F-GR72-S-10-DPV-7-C-80	Flock-2	17	Choanal cleft swab	80	34.35	+ Pos	5.26511	34.38	+ Pos	5.11576
F-GR72-S-10-DPV-14-C-81	Flock-2	24	Choanal cleft swab	81	0	- Neg	0	31.64	+ Pos	5.50988
F-GR72-S-10-DPV-14-C-82	Flock-2	24	Choanal cleft swab	82	36.39	+ Pos	5.20911	33.79	+ Pos	4.74441
F-GR72-S-10-DPV-14-C-83	Flock-2	24	Choanal cleft swab	83	35.27	+ Pos	5.58336	32	+ Pos	5.58535
F-GR72-S-10-DPV-14-C-84	Flock-2	24	Choanal cleft swab	84	31.39	+ Pos	6.72306	29.84	+ Pos	6.18781
F-GR72-S-10-DPV-14-C-85	Flock-2	24	Choanal cleft swab	85	34.54	+ Pos	5.22853	32.39	+ Pos	5.55235
F-GR72-S-10-DPV-14-C-86	Flock-2	24	Choanal cleft swab	86	28.39	+ Pos	7.0405	33.87	+ Pos	5.1279
F-GR72-S-10-DPV-14-C-87	Flock-2	24	Choanal cleft swab	87	33.88	+ Pos	5.99087	33.02	+ Pos	5.44127
F-GR72-S-10-DPV-14-C-88	Flock-2	24	Choanal cleft swab	88	0	- Neg	0	33.78	+ Pos	5.21726
F-GR72-S-10-DPV-14-C-89	Flock-2	24	Choanal cleft swab	89	28.47	+ Pos	7.2475	33.03	+ Pos	5.68142
F-GR72-S-10-DPV-14-C-90	Flock-2	24	Choanal cleft swab	90	33	+ Pos	5.97687	32.52	+ Pos	5.83819
F-GR72-S-10-DPV-14-C-91	Flock-2	24	Choanal cleft swab	91	0	- Neg	0	33.46	+ Pos	5.38258
F-GR72-S-10-DPV-14-C-92	Flock-2	24	Choanal cleft swab	92	33.11	+ Pos	5.64542	32.24	+ Pos	5.72246
F-GR72-S-10-DPV-14-C-93	Flock-2	24	Choanal cleft swab	93	34.58	+ Pos	5.28295	34.63	+ Pos	4.87654
F-GR72-S-10-DPV-14-C-94	Flock-2	24	Choanal cleft swab	94	0	- Neg	0	33.65	+ Pos	5.22136
F-GR72-S-10-DPV-14-C-95	Flock-2	24	Choanal cleft swab	95	33.73	+ Pos	5.53436	32.67	+ Pos	5.56465
F-GR72-S-10-DPV-14-C-96	Flock-2	24	Choanal cleft swab	96	33.52	+ Pos	5.53617	33.37	+ Pos	5.33879
F-GR72-S-10-DPV-14-C-97	Flock-2	24	Choanal cleft swab	97	0	- Neg	0	33.29	+ Pos	5.36253
F-GR72-S-10-DPV-14-C-98	Flock-2	24	Choanal cleft swab	98	28.39	+ Pos	7.05829	38.12	- Neg	0
F-GR72-S-10-DPV-14-C-99	Flock-2	24	Choanal cleft swab	99	34.52	+ Pos	5.21364	0	- Neg	0
F-GR72-S-10-DPV-14-C-100	Flock-2	24	Choanal cleft swab	100	0	- Neg	0	33.77	+ Pos	5.29468
F-GR72-S-10-DPV-21-C-101	Flock-2	31	Choanal cleft swab	101	30.83	+ Pos	6.80091	34.79	+ Pos	4.38893
F-GR72-S-10-DPV-21-C-102	Flock-2	31	Choanal cleft swab	102	0	- Neg	0	32.7	+ Pos	5.13324
F-GR72-S-10-DPV-21-C-103	Flock-2	31	Choanal cleft swab	103	0	- Neg	0	25.94	+ Pos	7.27923
F-GR72-S-10-DPV-21-C-104	Flock-2	31	Choanal cleft swab	104	36.8	+ Pos	5.13399	29.58	+ Pos	6.2608
F-GR72-S-10-DPV-21-C-105	Flock-2	31	Choanal cleft swab	105	34.68	+ Pos	5.18559	33.98	+ Pos	5.09706
F-GR72-S-10-DPV-21-C-106	Flock-2	31	Choanal cleft swab	106	0	- Neg	0	33.26	+ Pos	5.30494
F-GR72-S-10-DPV-21-C-107	Flock-2	31	Choanal cleft swab	107	32.71	+ Pos	6.3345	30.95	+ Pos	6.05126
F-GR72-S-10-DPV-21-C-108	Flock-2	31	Choanal cleft swab	108	33.06	+ Pos	6.2317	30.73	+ Pos	6.11609
F-GR72-S-10-DPV-21-C-109	Flock-2	31	Choanal cleft swab	109	0	- Neg	0	30.8	+ Pos	6.3727
F-GR72-S-10-DPV-21-C-110	Flock-2	31	Choanal cleft swab	110	31.25	+ Pos	6.468	30.69	+ Pos	6.40675
F-GR72-S-10-DPV-21-C-111	Flock-2	31	Choanal cleft swab	111	32.74	+ Pos	5.75359	0	- Neg	0
F-GR72-S-10-DPV-21-C-112	Flock-2	31	Choanal cleft swab	112	34.06	+ Pos	5.37268	30.97	+ Pos	6.07925
F-GR72-S-10-DPV-21-C-113	Flock-2	31	Choanal cleft swab	113	0	- Neg	0	33.09	+ Pos	5.41926
F-GR72-S-10-DPV-21-C-114	Flock-2	31	Choanal cleft swab	114	34.98	+ Pos	5.16429	33.03	+ Pos	5.4404
F-GR72-S-10-DPV-21-C-115	Flock-2	31	Choanal cleft swab	115	30.99	+ Pos	6.34296	30.56	+ Pos	6.30552
F-GR72-S-10-DPV-21-C-116	Flock-2	31	Choanal cleft swab	116	24.7	+ Pos	8.15253	31.53	+ Pos	5.88125
F-GR72-S-10-DPV-21-C-117	Flock-2	31	Choanal cleft swab	117	0	- Neg	0	33.1	+ Pos	5.41773
F-GR72-S-10-DPV-21-C-118	Flock-2	31	Choanal cleft swab	118	29.42	+ Pos	6.75351	27.76	+ Pos	6.99218
F-GR72-S-10-DPV-21-C-119	Flock-2	31	Choanal cleft swab	119	29.07	+ Pos	6.83944	32.04	+ Pos	5.79961
F-GR72-S-10-DPV-21-C-120	Flock-2	31	Choanal cleft swab	120	24.86	+ Pos	8.09633	30.88	+ Pos	6.14095
F-GR72-S-11-DPV-7-C-121	Flock-3	17	Choanal cleft swab	121	0	- Neg	0	33.09	+ Pos	4.99267
F-GR72-S-11-DPV-7-C-122	Flock-3	17	Choanal cleft swab	122	29.07	+ Pos	7.304	32.46	+ Pos	5.21691
F-GR72-S-11-DPV-7-C-123	Flock-3	17	Choanal cleft swab	123	0	- Neg	0	0	- Neg	0
F-GR72-S-11-DPV-7-C-124	Flock-3	17	Choanal cleft swab	124	36.57	+ Pos	5.20094	0	- Neg	0
F-GR72-S-11-DPV-7-C-125	Flock-3	17	Choanal cleft swab	125	33.8	+ Pos	5.4458	0	- Neg	0
F-GR72-S-11-DPV-7-C-126	Flock-3	17	Choanal cleft swab	126	34.54	+ Pos	5.22833	0	- Neg	0
F-GR72-S-11-DPV-7-C-127	Flock-3	17	Choanal cleft swab	127	35.29	+ Pos	5.57671	33.24	+ Pos	5.37643
F-GR72-S-11-DPV-7-C-128	Flock-3	17	Choanal cleft swab	128	28.58	+ Pos	7.54744	33.02	+ Pos	5.44127
F-GR72-S-11-DPV-7-C-129	Flock-3	17	Choanal cleft swab	129	34.35	+ Pos	5.59646	36.18	+ Pos	4.70701
F-GR72-S-11-DPV-7-C-130	Flock-3	17	Choanal cleft swab	130	34.09	+ Pos	5.67115	0	- Neg	0
F-GR72-S-11-DPV-7-C-131	Flock-3	17	Choanal cleft swab	131	28.47	+ Pos	6.98093	34.67	+ Pos	5.04345
F-GR72-S-11-DPV-7-C-132	Flock-3	17	Choanal cleft swab	132	0	- Neg	0	0	- Neg	0
F-GR72-S-11-DPV-7-C-133	Flock-3	17	Choanal cleft swab	133	28.31	+ Pos	7.13609	35.99	+ Pos	4.4023
F-GR72-S-11-DPV-7-C-134	Flock-3	17	Choanal cleft swab	134	0	- Neg	0	35.94	+ Pos	4.4176
F-GR72-S-11-DPV-7-C-135	Flock-3	17	Choanal cleft swab	135	28.96	+ Pos	6.9446	0	- Neg	0
F-GR72-S-11-DPV-7-C-136	Flock-3	17	Choanal cleft swab	136	22.09	+ Pos	8.92644	33.36	+ Pos	5.34077
F-GR72-S-11-DPV-7-C-137	Flock-3	17	Choanal cleft swab	137	29.32	+ Pos	6.78419	34.43	+ Pos	5.02721
F-GR72-S-11-DPV-7-C-138	Flock-3	17	Choanal cleft swab	138	0	- Neg	0	0	- Neg	0
F-GR72-S-11-DPV-7-C-139	Flock-3	17	Choanal cleft swab	139	32.1	+ Pos	5.93386	0	- Neg	0
F-GR72-S-11-DPV-7-C-140	Flock-3	17	Choanal cleft swab	140	0	- Neg	0	34.29	+ Pos	5.14112
F-GR72-S-11-DPV-14-C-141	Flock-3	24	Choanal cleft swab	141	27.07	+ Pos	7.87428	34.27	+ Pos	4.57157
F-GR72-S-11-DPV-14-C-142	Flock-3	24	Choanal cleft swab	142	37.04	- Neg	0	33.73	+ Pos	4.76569
F-GR72-S-11-DPV-14-C-143	Flock-3	24	Choanal cleft swab	143	26.92	+ Pos	8.03549	33.51	+ Pos	5.16281
F-GR72-S-11-DPV-14-C-144	Flock-3	24	Choanal cleft swab	144	21.52	+ Pos	9.6212	31.33	+ Pos	5.77128
F-GR72-S-11-DPV-14-C-145	Flock-3	24	Choanal cleft swab	145	35.51	+ Pos	4.94022	34.51	+ Pos	4.94584
F-GR72-S-11-DPV-14-C-146	Flock-3	24	Choanal cleft swab	146	34.82	+ Pos	5.14503	0	- Neg	0
F-GR72-S-11-DPV-14-C-147	Flock-3	24	Choanal cleft swab	147	30.45	+ Pos	6.99824	33.15	+ Pos	5.40295
F-GR72-S-11-DPV-14-C-148	Flock-3	24	Choanal cleft swab	148	0	- Neg	0	34.03	+ Pos	5.14356
F-GR72-S-11-DPV-14-C-149	Flock-3	24	Choanal cleft swab	149	33.55	+ Pos	5.82184	35.76	+ Pos	4.83637
F-GR72-S-11-DPV-14-C-150	Flock-3	24	Choanal cleft swab	150	34.65	+ Pos	5.51272	0	- Neg	0
F-GR72-S-11-DPV-14-C-151	Flock-3	24	Choanal cleft swab	151	28.57	+ Pos	6.95157	0	- Neg	0
F-GR72-S-11-DPV-14-C-152	Flock-3	24	Choanal cleft swab	152	34.72	+ Pos	5.183	0	- Neg	0
F-GR72-S-11-DPV-14-C-153	Flock-3	24	Choanal cleft swab	153	28.48	+ Pos	7.08707	35.57	+ Pos	4.54715
F-GR72-S-11-DPV-14-C-154	Flock-3	24	Choanal cleft swab	154	0	- Neg	0	0	- Neg	0
F-GR72-S-11-DPV-14-C-155	Flock-3	24	Choanal cleft swab	155	34.31	+ Pos	5.36391	27.94	+ Pos	7.22446
F-GR72-S-11-DPV-14-C-156	Flock-3	24	Choanal cleft swab	156	0	- Neg	0	0	- Neg	0
F-GR72-S-11-DPV-14-C-157	Flock-3	24	Choanal cleft swab	157	0	- Neg	0	0	- Neg	0
F-GR72-S-11-DPV-14-C-158	Flock-3	24	Choanal cleft swab	158	0	- Neg	0	34.38	+ Pos	5.04145
F-GR72-S-11-DPV-14-C-159	Flock-3	24	Choanal cleft swab	159	34.99	+ Pos	5.07284	41.41	- Neg	0
F-GR72-S-11-DPV-14-C-160	Flock-3	24	Choanal cleft swab	160	30.87	+ Pos	6.30338	32.25	+ Pos	5.73807
F-GR72-S-11-DPV-21-C-161	Flock-3	31	Choanal cleft swab	161	31.89	+ Pos	6.49749	30.83	+ Pos	5.79914
F-GR72-S-11-DPV-21-C-162	Flock-3	31	Choanal cleft swab	162	30.59	+ Pos	6.86897	31.07	+ Pos	5.71296
F-GR72-S-11-DPV-21-C-163	Flock-3	31	Choanal cleft swab	163	30.71	+ Pos	6.9233	28.22	+ Pos	6.64168
F-GR72-S-11-DPV-21-C-164	Flock-3	31	Choanal cleft swab	164	32.58	+ Pos	6.37317	30.59	+ Pos	5.97936
F-GR72-S-11-DPV-21-C-165	Flock-3	31	Choanal cleft swab	165	30.62	+ Pos	6.38236	26.54	+ Pos	7.23416
F-GR72-S-11-DPV-21-C-166	Flock-3	31	Choanal cleft swab	166	33.32	+ Pos	5.5861	0	- Neg	0
F-GR72-S-11-DPV-21-C-167	Flock-3	31	Choanal cleft swab	167	0	- Neg	0	34.48	+ Pos	5.01089
F-GR72-S-11-DPV-21-C-168	Flock-3	31	Choanal cleft swab	168	31.69	+ Pos	6.63407	32.79	+ Pos	5.50905
F-GR72-S-11-DPV-21-C-169	Flock-3	31	Choanal cleft swab	169	33.01	+ Pos	5.97442	33.68	+ Pos	5.48061
F-GR72-S-11-DPV-21-C-170	Flock-3	31	Choanal cleft swab	170	23.36	+ Pos	8.68523	33.27	+ Pos	5.60718
F-GR72-S-11-DPV-21-C-171	Flock-3	31	Choanal cleft swab	171	31.15	+ Pos	6.21022	28.2	+ Pos	6.85484
F-GR72-S-11-DPV-21-C-172	Flock-3	31	Choanal cleft swab	172	32.34	+ Pos	5.86737	32.8	+ Pos	5.56595
F-GR72-S-11-DPV-21-C-173	Flock-3	31	Choanal cleft swab	173	31.76	+ Pos	6.11715	32.18	+ Pos	5.73882
F-GR72-S-11-DPV-21-C-174	Flock-3	31	Choanal cleft swab	174	31.74	+ Pos	6.1233	30.83	+ Pos	6.2126
F-GR72-S-11-DPV-21-C-175	Flock-3	31	Choanal cleft swab	175	33.2	+ Pos	5.69171	33.12	+ Pos	5.4079
F-GR72-S-11-DPV-21-C-176	Flock-3	31	Choanal cleft swab	176	29.52	+ Pos	6.72483	29.62	+ Pos	6.44408
F-GR72-S-11-DPV-21-C-177	Flock-3	31	Choanal cleft swab	177	32.69	+ Pos	5.78219	31.35	+ Pos	5.93338
F-GR72-S-11-DPV-21-C-178	Flock-3	31	Choanal cleft swab	178	31.63	+ Pos	6.09753	31.76	+ Pos	5.81319
F-GR72-S-11-DPV-21-C-179	Flock-3	31	Choanal cleft swab	179	31.85	+ Pos	6.01097	32.11	+ Pos	5.77857
F-GR72-S-11-DPV-21-C-180	Flock-3	31	Choanal cleft swab	180	31.56	+ Pos	6.09699	28.18	+ Pos	6.93058
F-GR72-S-12-DPV-7-C-181	Flock-4	17	Choanal cleft swab	181	30.52	+ Pos	6.88894	34.3	+ Pos	4.56082
F-GR72-S-12-DPV-7-C-182	Flock-4	17	Choanal cleft swab	182	0	- Neg	0	34.73	+ Pos	4.41092
F-GR72-S-12-DPV-7-C-183	Flock-4	17	Choanal cleft swab	183	32.02	+ Pos	6.53811	34.05	+ Pos	5.01121
F-GR72-S-12-DPV-7-C-184	Flock-4	17	Choanal cleft swab	184	30.5	+ Pos	6.98294	33.89	+ Pos	5.05774
F-GR72-S-12-DPV-7-C-185	Flock-4	17	Choanal cleft swab	185	22.7	+ Pos	8.71832	0	- Neg	0
F-GR72-S-12-DPV-7-C-186	Flock-4	17	Choanal cleft swab	186	25.95	+ Pos	7.7592	0	- Neg	0
F-GR72-S-12-DPV-7-C-187	Flock-4	17	Choanal cleft swab	187	21.91	+ Pos	9.50632	0	- Neg	0
F-GR72-S-12-DPV-7-C-188	Flock-4	17	Choanal cleft swab	188	29.53	+ Pos	7.26843	34.31	+ Pos	5.06101
F-GR72-S-12-DPV-7-C-189	Flock-4	17	Choanal cleft swab	189	28.61	+ Pos	7.20922	33.38	+ Pos	5.57458
F-GR72-S-12-DPV-7-C-190	Flock-4	17	Choanal cleft swab	190	0	- Neg	0	32.72	+ Pos	5.77756
F-GR72-S-12-DPV-7-C-191	Flock-4	17	Choanal cleft swab	191	29.51	+ Pos	6.68154	33.81	+ Pos	5.28432
F-GR72-S-12-DPV-7-C-192	Flock-4	17	Choanal cleft swab	192	19.86	+ Pos	9.45937	34.43	+ Pos	5.11146
F-GR72-S-12-DPV-7-C-193	Flock-4	17	Choanal cleft swab	193	34.86	+ Pos	5.2006	0	- Neg	0
F-GR72-S-12-DPV-7-C-194	Flock-4	17	Choanal cleft swab	194	0	- Neg	0	0	- Neg	0
F-GR72-S-12-DPV-7-C-195	Flock-4	17	Choanal cleft swab	195	0	- Neg	0	40.03	- Neg	0
F-GR72-S-12-DPV-7-C-196	Flock-4	17	Choanal cleft swab	196	0	- Neg	0	0	- Neg	0
F-GR72-S-12-DPV-7-C-197	Flock-4	17	Choanal cleft swab	197	32.59	+ Pos	5.81346	34.52	+ Pos	4.99852
F-GR72-S-12-DPV-7-C-198	Flock-4	17	Choanal cleft swab	198	34.43	+ Pos	5.26625	34.39	+ Pos	5.03809
F-GR72-S-12-DPV-7-C-199	Flock-4	17	Choanal cleft swab	199	29.42	+ Pos	6.7354	0	- Neg	0
F-GR72-S-12-DPV-7-C-200	Flock-4	17	Choanal cleft swab	200	22.44	+ Pos	8.81695	0	- Neg	0
F-GR72-S-12-DPV-14-C-201	Flock-4	24	Choanal cleft swab	201	0	- Neg	0	33.25	+ Pos	4.93482
F-GR72-S-12-DPV-14-C-202	Flock-4	24	Choanal cleft swab	202	27.62	+ Pos	7.71638	28.55	+ Pos	6.6092
F-GR72-S-12-DPV-14-C-203	Flock-4	24	Choanal cleft swab	203	0	- Neg	0	31.11	+ Pos	5.83414
F-GR72-S-12-DPV-14-C-204	Flock-4	24	Choanal cleft swab	204	26.21	+ Pos	8.24233	30.21	+ Pos	6.08556
F-GR72-S-12-DPV-14-C-205	Flock-4	24	Choanal cleft swab	205	0	- Neg	0	24.81	+ Pos	7.72858
F-GR72-S-12-DPV-14-C-206	Flock-4	24	Choanal cleft swab	206	28.14	+ Pos	7.1151	30.81	+ Pos	6.00725
F-GR72-S-12-DPV-14-C-207	Flock-4	24	Choanal cleft swab	207	35.71	+ Pos	5.45334	23.84	+ Pos	8.14617
F-GR72-S-12-DPV-14-C-208	Flock-4	24	Choanal cleft swab	208	0	- Neg	0	30.39	+ Pos	6.21627
F-GR72-S-12-DPV-14-C-209	Flock-4	24	Choanal cleft swab	209	0	- Neg	0	25.66	+ Pos	7.96136
F-GR72-S-12-DPV-14-C-210	Flock-4	24	Choanal cleft swab	210	32.07	+ Pos	6.23847	0	- Neg	0
F-GR72-S-12-DPV-14-C-211	Flock-4	24	Choanal cleft swab	211	34.21	+ Pos	5.3298	33.46	+ Pos	5.38333
F-GR72-S-12-DPV-14-C-212	Flock-4	24	Choanal cleft swab	212	34.49	+ Pos	5.24945	28.86	+ Pos	6.66996
F-GR72-S-12-DPV-14-C-213	Flock-4	24	Choanal cleft swab	213	27.3	+ Pos	7.43433	34.52	+ Pos	4.91775
F-GR72-S-12-DPV-14-C-214	Flock-4	24	Choanal cleft swab	214	26	+ Pos	7.81908	33.78	+ Pos	5.17684
F-GR72-S-12-DPV-14-C-215	Flock-4	24	Choanal cleft swab	215	34.58	+ Pos	5.28275	35.88	+ Pos	4.43905
F-GR72-S-12-DPV-14-C-216	Flock-4	24	Choanal cleft swab	216	0	- Neg	0	33.01	+ Pos	5.44542
F-GR72-S-12-DPV-14-C-217	Flock-4	24	Choanal cleft swab	217	0	- Neg	0	25.58	+ Pos	7.63247
F-GR72-S-12-DPV-14-C-218	Flock-4	24	Choanal cleft swab	218	25.92	+ Pos	7.79097	34.06	+ Pos	5.13641
F-GR72-S-12-DPV-14-C-219	Flock-4	24	Choanal cleft swab	219	25.95	+ Pos	7.77097	31.83	+ Pos	5.86076
F-GR72-S-12-DPV-14-C-220	Flock-4	24	Choanal cleft swab	220	33.65	+ Pos	5.47321	33.97	+ Pos	5.2357
F-GR72-S-12-DPV-21-C-221	Flock-4	31	Choanal cleft swab	221	32.37	+ Pos	6.35782	35.51	+ Pos	4.13316
F-GR72-S-12-DPV-21-C-222	Flock-4	31	Choanal cleft swab	222	35.8	+ Pos	5.37824	33.95	+ Pos	4.68799
F-GR72-S-12-DPV-21-C-223	Flock-4	31	Choanal cleft swab	223	36.42	+ Pos	5.24491	33.64	+ Pos	5.12566
F-GR72-S-12-DPV-21-C-224	Flock-4	31	Choanal cleft swab	224	32.34	+ Pos	6.44267	31.55	+ Pos	5.70974
F-GR72-S-12-DPV-21-C-225	Flock-4	31	Choanal cleft swab	225	30.89	+ Pos	6.30281	0	- Neg	0
F-GR72-S-12-DPV-21-C-226	Flock-4	31	Choanal cleft swab	226	25.65	+ Pos	7.84844	33.13	+ Pos	5.34215
F-GR72-S-12-DPV-21-C-227	Flock-4	31	Choanal cleft swab	227	32.03	+ Pos	6.53421	32.52	+ Pos	5.58862
F-GR72-S-12-DPV-21-C-228	Flock-4	31	Choanal cleft swab	228	27.06	+ Pos	7.99384	28.39	+ Pos	6.80556
F-GR72-S-12-DPV-21-C-229	Flock-4	31	Choanal cleft swab	229	25.8	+ Pos	7.99937	34.52	+ Pos	5.22229
F-GR72-S-12-DPV-21-C-230	Flock-4	31	Choanal cleft swab	230	30.36	+ Pos	6.718	33.66	+ Pos	5.4858
F-GR72-S-12-DPV-21-C-231	Flock-4	31	Choanal cleft swab	231	29.2	+ Pos	6.77155	34.71	+ Pos	5.03349
F-GR72-S-12-DPV-21-C-232	Flock-4	31	Choanal cleft swab	232	30.52	+ Pos	6.39179	32.13	+ Pos	5.75459
F-GR72-S-12-DPV-21-C-233	Flock-4	31	Choanal cleft swab	233	32.98	+ Pos	5.757	34.6	+ Pos	4.88914
F-GR72-S-12-DPV-21-C-234	Flock-4	31	Choanal cleft swab	234	30.53	+ Pos	6.47869	32.81	+ Pos	5.51542
F-GR72-S-12-DPV-21-C-235	Flock-4	31	Choanal cleft swab	235	25.5	+ Pos	7.96563	0	- Neg	0
F-GR72-S-12-DPV-21-C-236	Flock-4	31	Choanal cleft swab	236	34.52	+ Pos	5.24015	0	- Neg	0
F-GR72-S-12-DPV-21-C-237	Flock-4	31	Choanal cleft swab	237	30.64	+ Pos	6.39076	32.46	+ Pos	5.60606
F-GR72-S-12-DPV-21-C-238	Flock-4	31	Choanal cleft swab	238	32.86	+ Pos	5.73139	29.75	+ Pos	6.40382
F-GR72-S-12-DPV-21-C-239	Flock-4	31	Choanal cleft swab	239	16.87	+ Pos	10.4779	22.63	+ Pos	8.55626
F-GR72-S-12-DPV-21-C-240	Flock-4	31	Choanal cleft swab	240	28.8	+ Pos	6.91926	31.87	+ Pos	5.85053
F-GR72-S-9-DPV-7-C-241	Flock-1	17	Choanal cleft swab	241	32.63	+ Pos	6.28631	35.61	+ Pos	4.09767
F-GR72-S-9-DPV-7-C-242	Flock-1	17	Choanal cleft swab	242	28.57	+ Pos	7.44703	35.33	+ Pos	4.19721
F-GR72-S-9-DPV-7-C-243	Flock-1	17	Choanal cleft swab	243	34.93	+ Pos	5.62628	34.53	+ Pos	4.48241
F-GR72-S-9-DPV-7-C-244	Flock-1	17	Choanal cleft swab	244	0	- Neg	0	33.78	+ Pos	5.08739
F-GR72-S-9-DPV-7-C-245	Flock-1	17	Choanal cleft swab	245	37.69	- Neg	0	41.55	- Neg	0
F-GR72-S-9-DPV-7-C-246	Flock-1	17	Choanal cleft swab	246	32.79	+ Pos	6.30987	33.93	+ Pos	5.04573
F-GR72-S-9-DPV-7-C-247	Flock-1	17	Choanal cleft swab	247	32.28	+ Pos	5.89221	0	- Neg	0
F-GR72-S-9-DPV-7-C-248	Flock-1	17	Choanal cleft swab	248	0	- Neg	0	0	- Neg	0
F-GR72-S-9-DPV-7-C-249	Flock-1	17	Choanal cleft swab	249	34.42	+ Pos	5.26395	35.08	+ Pos	4.7819
F-GR72-S-9-DPV-7-C-250	Flock-1	17	Choanal cleft swab	250	31.44	+ Pos	6.70749	0	- Neg	0
F-GR72-S-9-DPV-7-C-251	Flock-1	17	Choanal cleft swab	251	27.75	+ Pos	7.7912	34.34	+ Pos	5.05217
F-GR72-S-9-DPV-7-C-252	Flock-1	17	Choanal cleft swab	252	25.64	+ Pos	8.41087	34.37	+ Pos	5.04332
F-GR72-S-9-DPV-7-C-253	Flock-1	17	Choanal cleft swab	253	0	- Neg	0	0	- Neg	0
F-GR72-S-9-DPV-7-C-254	Flock-1	17	Choanal cleft swab	254	0	- Neg	0	33.37	+ Pos	5.578
F-GR72-S-9-DPV-7-C-255	Flock-1	17	Choanal cleft swab	255	0	- Neg	0	32.93	+ Pos	5.71339
F-GR72-S-9-DPV-7-C-256	Flock-1	17	Choanal cleft swab	256	0	- Neg	0	0	- Neg	0
F-GR72-S-9-DPV-7-C-257	Flock-1	17	Choanal cleft swab	257	0	- Neg	0	0	- Neg	0
F-GR72-S-9-DPV-7-C-258	Flock-1	17	Choanal cleft swab	258	0	- Neg	0	0	- Neg	0
F-GR72-S-9-DPV-7-C-259	Flock-1	17	Choanal cleft swab	259	29.99	+ Pos	6.63942	0	- Neg	0
F-GR72-S-9-DPV-7-C-260	Flock-1	17	Choanal cleft swab	260	30.52	+ Pos	6.42662	0	- Neg	0
F-GR72-S-9-DPV-14-C-261	Flock-1	24	Choanal cleft swab	261	0	- Neg	0	35.02	+ Pos	4.30503
F-GR72-S-9-DPV-14-C-262	Flock-1	24	Choanal cleft swab	262	0	- Neg	0	31.88	+ Pos	5.42358
F-GR72-S-9-DPV-14-C-263	Flock-1	24	Choanal cleft swab	263	0	- Neg	0	34.38	+ Pos	4.53476
F-GR72-S-9-DPV-14-C-264	Flock-1	24	Choanal cleft swab	264	0	- Neg	0	32.71	+ Pos	5.38496
F-GR72-S-9-DPV-14-C-265	Flock-1	24	Choanal cleft swab	265	34.76	+ Pos	5.73125	29.82	+ Pos	6.194
F-GR72-S-9-DPV-14-C-266	Flock-1	24	Choanal cleft swab	266	0	- Neg	0	38.04	- Neg	0
F-GR72-S-9-DPV-14-C-267	Flock-1	24	Choanal cleft swab	267	33.91	+ Pos	5.41394	30.09	+ Pos	6.2137
F-GR72-S-9-DPV-14-C-268	Flock-1	24	Choanal cleft swab	268	0	- Neg	0	28.88	+ Pos	6.56028
F-GR72-S-9-DPV-14-C-269	Flock-1	24	Choanal cleft swab	269	29.92	+ Pos	6.59013	30.79	+ Pos	6.01323
F-GR72-S-9-DPV-14-C-270	Flock-1	24	Choanal cleft swab	270	0	- Neg	0	31.66	+ Pos	5.84205
F-GR72-S-9-DPV-14-C-271	Flock-1	24	Choanal cleft swab	271	36.26	+ Pos	5.29175	33.08	+ Pos	5.42359
F-GR72-S-9-DPV-14-C-272	Flock-1	24	Choanal cleft swab	272	24.77	+ Pos	8.66638	26.69	+ Pos	7.30645
F-GR72-S-9-DPV-14-C-273	Flock-1	24	Choanal cleft swab	273	33.8	+ Pos	5.7513	29.39	+ Pos	6.80888
F-GR72-S-9-DPV-14-C-274	Flock-1	24	Choanal cleft swab	274	0	- Neg	0	39.58	- Neg	0
F-GR72-S-9-DPV-14-C-275	Flock-1	24	Choanal cleft swab	275	0	- Neg	0	34.08	+ Pos	5.35581
F-GR72-S-9-DPV-14-C-276	Flock-1	24	Choanal cleft swab	276	0	- Neg	0	35.5	+ Pos	4.81066
F-GR72-S-9-DPV-14-C-277	Flock-1	24	Choanal cleft swab	277	29.24	+ Pos	6.76054	32.64	+ Pos	5.61142
F-GR72-S-9-DPV-14-C-278	Flock-1	24	Choanal cleft swab	278	0	- Neg	0	30.56	+ Pos	6.19405
F-GR72-S-9-DPV-14-C-279	Flock-1	24	Choanal cleft swab	279	0	- Neg	0	34.32	+ Pos	4.98523
F-GR72-S-9-DPV-14-C-280	Flock-1	24	Choanal cleft swab	280	0	- Neg	0	34.22	+ Pos	5.08942
F-GR72-S-9-DPV-21-C-281	Flock-1	31	Choanal cleft swab	281	32.53	+ Pos	6.31357	31.4	+ Pos	5.59415
F-GR72-S-9-DPV-21-C-282	Flock-1	31	Choanal cleft swab	282	27.41	+ Pos	7.77618	37.35	- Neg	0
F-GR72-S-9-DPV-21-C-283	Flock-1	31	Choanal cleft swab	283	27.74	+ Pos	7.68374	30.7	+ Pos	5.84373
F-GR72-S-9-DPV-21-C-284	Flock-1	31	Choanal cleft swab	284	35	+ Pos	5.66066	30.59	+ Pos	5.97748
F-GR72-S-9-DPV-21-C-285	Flock-1	31	Choanal cleft swab	285	33.4	+ Pos	6.13054	31.74	+ Pos	5.65627
F-GR72-S-9-DPV-21-C-286	Flock-1	31	Choanal cleft swab	286	29.8	+ Pos	7.18801	30.39	+ Pos	6.03452
F-GR72-S-9-DPV-21-C-287	Flock-1	31	Choanal cleft swab	287	29.6	+ Pos	6.68313	29.12	+ Pos	6.49108
F-GR72-S-9-DPV-21-C-288	Flock-1	31	Choanal cleft swab	288	31.98	+ Pos	5.98086	33.07	+ Pos	5.35882
F-GR72-S-9-DPV-21-C-289	Flock-1	31	Choanal cleft swab	289	32.06	+ Pos	5.9587	32.35	+ Pos	5.56449
F-GR72-S-9-DPV-21-C-290	Flock-1	31	Choanal cleft swab	290	32.08	+ Pos	6.51953	0	- Neg	0
F-GR72-S-9-DPV-21-C-291	Flock-1	31	Choanal cleft swab	291	34.23	+ Pos	5.88807	32.75	+ Pos	5.52084
F-GR72-S-9-DPV-21-C-292	Flock-1	31	Choanal cleft swab	292	34.85	+ Pos	5.70596	31.48	+ Pos	5.89509
F-GR72-S-9-DPV-21-C-293	Flock-1	31	Choanal cleft swab	293	34.36	+ Pos	5.59533	31.16	+ Pos	6.26025
F-GR72-S-9-DPV-21-C-294	Flock-1	31	Choanal cleft swab	294	35.87	+ Pos	5.16927	30.53	+ Pos	6.45389
F-GR72-S-9-DPV-21-C-295	Flock-1	31	Choanal cleft swab	295	31.6	+ Pos	6.36974	30.58	+ Pos	6.44008
F-GR72-S-9-DPV-21-C-296	Flock-1	31	Choanal cleft swab	296	31.66	+ Pos	6.0642	31.73	+ Pos	5.86544
F-GR72-S-9-DPV-21-C-297	Flock-1	31	Choanal cleft swab	297	27.95	+ Pos	7.13083	33.75	+ Pos	5.30217
F-GR72-S-9-DPV-21-C-298	Flock-1	31	Choanal cleft swab	298	30.56	+ Pos	6.37905	32.91	+ Pos	5.53627
F-GR72-S-9-DPV-21-C-299	Flock-1	31	Choanal cleft swab	299	32.17	+ Pos	5.9965	33.1	+ Pos	5.41579
F-GR72-S-9-DPV-21-C-300	Flock-1	31	Choanal cleft swab	300	23.95	+ Pos	8.37464	33	+ Pos	5.44799
F-GR72-S-10-DPV-7-C-301	Flock-2	17	Choanal cleft swab	301	0	- Neg	0	35.4	+ Pos	4.17139
F-GR72-S-10-DPV-7-C-302	Flock-2	17	Choanal cleft swab	302	35.06	+ Pos	5.59076	0	- Neg	0
F-GR72-S-10-DPV-7-C-303	Flock-2	17	Choanal cleft swab	303	0	- Neg	0	35.42	+ Pos	4.16302
F-GR72-S-10-DPV-7-C-304	Flock-2	17	Choanal cleft swab	304	34.67	+ Pos	5.76023	0	- Neg	0
F-GR72-S-10-DPV-7-C-305	Flock-2	17	Choanal cleft swab	305	36.59	+ Pos	5.19433	32.16	+ Pos	5.53938
F-GR72-S-10-DPV-7-C-306	Flock-2	17	Choanal cleft swab	306	25.76	+ Pos	8.37424	0	- Neg	0
F-GR72-S-10-DPV-7-C-307	Flock-2	17	Choanal cleft swab	307	25.57	+ Pos	7.8712	32.77	+ Pos	5.44556
F-GR72-S-10-DPV-7-C-308	Flock-2	17	Choanal cleft swab	308	0	- Neg	0	33.29	+ Pos	5.29463
F-GR72-S-10-DPV-7-C-309	Flock-2	17	Choanal cleft swab	309	0	- Neg	0	32.57	+ Pos	5.50281
F-GR72-S-10-DPV-7-C-310	Flock-2	17	Choanal cleft swab	310	32.51	+ Pos	6.39324	34.02	+ Pos	5.14651
F-GR72-S-10-DPV-7-C-311	Flock-2	17	Choanal cleft swab	311	30.96	+ Pos	6.84846	0	- Neg	0
F-GR72-S-10-DPV-7-C-312	Flock-2	17	Choanal cleft swab	312	32.09	- Neg	0	33.37	+ Pos	5.33811
F-GR72-S-10-DPV-7-C-313	Flock-2	17	Choanal cleft swab	313	0	- Neg	0	35.77	+ Pos	4.83315
F-GR72-S-10-DPV-7-C-314	Flock-2	17	Choanal cleft swab	314	29.01	+ Pos	7.09605	34.73	+ Pos	5.15636
F-GR72-S-10-DPV-7-C-315	Flock-2	17	Choanal cleft swab	315	0	- Neg	0	34.92	+ Pos	5.09843
F-GR72-S-10-DPV-7-C-316	Flock-2	17	Choanal cleft swab	316	31.5	+ Pos	6.10862	34.4	+ Pos	5.1186
F-GR72-S-10-DPV-7-C-317	Flock-2	17	Choanal cleft swab	317	29.67	+ Pos	6.63556	0	- Neg	0
F-GR72-S-10-DPV-7-C-318	Flock-2	17	Choanal cleft swab	318	34.21	+ Pos	5.32922	0	- Neg	0
F-GR72-S-10-DPV-7-C-319	Flock-2	17	Choanal cleft swab	319	23.45	+ Pos	8.57243	0	- Neg	0
F-GR72-S-10-DPV-7-C-320	Flock-2	17	Choanal cleft swab	320	25.66	+ Pos	7.86886	0	- Neg	0
F-GR72-S-10-DPV-14-C-321	Flock-2	24	Choanal cleft swab	321	0	- Neg	0	35.79	+ Pos	4.03059
F-GR72-S-10-DPV-14-C-322	Flock-2	24	Choanal cleft swab	322	28.27	+ Pos	7.53217	34.17	+ Pos	4.60767
F-GR72-S-10-DPV-14-C-323	Flock-2	24	Choanal cleft swab	323	33.25	+ Pos	6.10623	0	- Neg	0
F-GR72-S-10-DPV-14-C-324	Flock-2	24	Choanal cleft swab	324	0	- Neg	0	33.93	+ Pos	5.04536
F-GR72-S-10-DPV-14-C-325	Flock-2	24	Choanal cleft swab	325	37.48	- Neg	0	31.28	+ Pos	5.78723
F-GR72-S-10-DPV-14-C-326	Flock-2	24	Choanal cleft swab	326	38.81	- Neg	0	31.91	+ Pos	5.60899
F-GR72-S-10-DPV-14-C-327	Flock-2	24	Choanal cleft swab	327	0	- Neg	0	33.01	+ Pos	5.3752
F-GR72-S-10-DPV-14-C-328	Flock-2	24	Choanal cleft swab	328	32.7	+ Pos	5.77032	32.47	+ Pos	5.52941
F-GR72-S-10-DPV-14-C-329	Flock-2	24	Choanal cleft swab	329	0	- Neg	0	31.27	+ Pos	5.87425
F-GR72-S-10-DPV-14-C-330	Flock-2	24	Choanal cleft swab	330	35.82	+ Pos	5.42102	31.82	+ Pos	5.7949
F-GR72-S-10-DPV-14-C-331	Flock-2	24	Choanal cleft swab	331	33.94	+ Pos	5.97324	30.16	+ Pos	6.28404
F-GR72-S-10-DPV-14-C-332	Flock-2	24	Choanal cleft swab	332	0	- Neg	0	34	+ Pos	5.15241
F-GR72-S-10-DPV-14-C-333	Flock-2	24	Choanal cleft swab	333	0	- Neg	0	35.93	+ Pos	4.78498
F-GR72-S-10-DPV-14-C-334	Flock-2	24	Choanal cleft swab	334	0	- Neg	0	25.23	+ Pos	8.09332
F-GR72-S-10-DPV-14-C-335	Flock-2	24	Choanal cleft swab	335	35.93	+ Pos	5.15249	34.26	+ Pos	5.30172
F-GR72-S-10-DPV-14-C-336	Flock-2	24	Choanal cleft swab	336	34.39	+ Pos	5.27649	32.75	+ Pos	5.58005
F-GR72-S-10-DPV-14-C-337	Flock-2	24	Choanal cleft swab	337	0	- Neg	0	32.47	+ Pos	5.65877
F-GR72-S-10-DPV-14-C-338	Flock-2	24	Choanal cleft swab	338	0	- Neg	0	34.13	+ Pos	5.19526
F-GR72-S-10-DPV-14-C-339	Flock-2	24	Choanal cleft swab	339	27.7	+ Pos	7.31606	34.79	+ Pos	4.82089
F-GR72-S-10-DPV-14-C-340	Flock-2	24	Choanal cleft swab	340	0	- Neg	0	31.19	+ Pos	5.98036
F-GR72-S-10-DPV-21-C-341	Flock-2	31	Choanal cleft swab	341	29.83	+ Pos	7.08514	27.79	+ Pos	6.88018
F-GR72-S-10-DPV-21-C-342	Flock-2	31	Choanal cleft swab	342	38.97	- Neg	0	33.82	+ Pos	4.73461
F-GR72-S-10-DPV-21-C-343	Flock-2	31	Choanal cleft swab	343	31.68	+ Pos	6.55585	30.9	+ Pos	5.7744
F-GR72-S-10-DPV-21-C-344	Flock-2	31	Choanal cleft swab	344	33.57	+ Pos	6.08302	26.77	+ Pos	7.0477
F-GR72-S-10-DPV-21-C-345	Flock-2	31	Choanal cleft swab	345	0	- Neg	0	30.21	+ Pos	6.08405
F-GR72-S-10-DPV-21-C-346	Flock-2	31	Choanal cleft swab	346	0	- Neg	0	29.28	+ Pos	6.34354
F-GR72-S-10-DPV-21-C-347	Flock-2	31	Choanal cleft swab	347	0	- Neg	0	30.03	+ Pos	6.2322
F-GR72-S-10-DPV-21-C-348	Flock-2	31	Choanal cleft swab	348	34.7	+ Pos	5.17966	31.48	+ Pos	5.81392
F-GR72-S-10-DPV-21-C-349	Flock-2	31	Choanal cleft swab	349	29.81	+ Pos	6.62061	31.36	+ Pos	5.84977
F-GR72-S-10-DPV-21-C-350	Flock-2	31	Choanal cleft swab	350	26.61	+ Pos	8.126	31.07	+ Pos	6.0159
F-GR72-S-10-DPV-21-C-351	Flock-2	31	Choanal cleft swab	351	0	- Neg	0	30.42	+ Pos	6.20743
F-GR72-S-10-DPV-21-C-352	Flock-2	31	Choanal cleft swab	352	34.43	+ Pos	5.82932	30.16	+ Pos	6.28404
F-GR72-S-10-DPV-21-C-353	Flock-2	31	Choanal cleft swab	353	0	- Neg	0	30.62	+ Pos	6.42773
F-GR72-S-10-DPV-21-C-354	Flock-2	31	Choanal cleft swab	354	31.7	+ Pos	6.34201	27.82	+ Pos	7.29198
F-GR72-S-10-DPV-21-C-355	Flock-2	31	Choanal cleft swab	355	0	- Neg	0	33.56	+ Pos	5.51934
F-GR72-S-10-DPV-21-C-356	Flock-2	31	Choanal cleft swab	356	0	- Neg	0	31.34	+ Pos	5.97648
F-GR72-S-10-DPV-21-C-357	Flock-2	31	Choanal cleft swab	357	0	- Neg	0	29.08	+ Pos	6.60796
F-GR72-S-10-DPV-21-C-358	Flock-2	31	Choanal cleft swab	358	19.17	+ Pos	9.65697	29.85	+ Pos	6.39359
F-GR72-S-10-DPV-21-C-359	Flock-2	31	Choanal cleft swab	359	32.01	+ Pos	6.04095	29.65	+ Pos	6.62432
F-GR72-S-10-DPV-21-C-360	Flock-2	31	Choanal cleft swab	360	29.39	+ Pos	6.76048	31.89	+ Pos	5.776
F-GR72-S-11-DPV-7-C-361	Flock-3	17	Choanal cleft swab	361	22.09	+ Pos	9.29964	36.23	+ Pos	3.87428
F-GR72-S-11-DPV-7-C-362	Flock-3	17	Choanal cleft swab	362	31.85	+ Pos	6.50747	34.34	+ Pos	4.54695
F-GR72-S-11-DPV-7-C-363	Flock-3	17	Choanal cleft swab	363	32.87	+ Pos	6.21566	34.81	+ Pos	4.38056
F-GR72-S-11-DPV-7-C-364	Flock-3	17	Choanal cleft swab	364	28.42	+ Pos	7.594	0	- Neg	0
F-GR72-S-11-DPV-7-C-365	Flock-3	17	Choanal cleft swab	365	23.2	+ Pos	9.12756	31.61	+ Pos	5.69492
F-GR72-S-11-DPV-7-C-366	Flock-3	17	Choanal cleft swab	366	26.41	+ Pos	8.18495	0	- Neg	0
F-GR72-S-11-DPV-7-C-367	Flock-3	17	Choanal cleft swab	367	34.8	+ Pos	5.14978	0	- Neg	0
F-GR72-S-11-DPV-7-C-368	Flock-3	17	Choanal cleft swab	368	34.97	+ Pos	5.1009	0	- Neg	0
F-GR72-S-11-DPV-7-C-369	Flock-3	17	Choanal cleft swab	369	0	- Neg	0	34.27	+ Pos	5.01388
F-GR72-S-11-DPV-7-C-370	Flock-3	17	Choanal cleft swab	370	35.79	+ Pos	5.42983	33.91	+ Pos	5.17894
F-GR72-S-11-DPV-7-C-371	Flock-3	17	Choanal cleft swab	371	0	- Neg	0	34.83	+ Pos	4.90767
F-GR72-S-11-DPV-7-C-372	Flock-3	17	Choanal cleft swab	372	34.46	+ Pos	5.82051	32.26	+ Pos	5.66524
F-GR72-S-11-DPV-7-C-373	Flock-3	17	Choanal cleft swab	373	30.55	+ Pos	6.66377	34.8	+ Pos	5.13539
F-GR72-S-11-DPV-7-C-374	Flock-3	17	Choanal cleft swab	374	28.28	+ Pos	7.30201	35.51	+ Pos	4.91549
F-GR72-S-11-DPV-7-C-375	Flock-3	17	Choanal cleft swab	375	31.1	+ Pos	6.51044	0	- Neg	0
F-GR72-S-11-DPV-7-C-376	Flock-3	17	Choanal cleft swab	376	23.65	+ Pos	8.36821	0	- Neg	0
F-GR72-S-11-DPV-7-C-377	Flock-3	17	Choanal cleft swab	377	0	- Neg	0	0	- Neg	0
F-GR72-S-11-DPV-7-C-378	Flock-3	17	Choanal cleft swab	378	21.35	+ Pos	9.03036	0	- Neg	0
F-GR72-S-11-DPV-7-C-379	Flock-3	17	Choanal cleft swab	379	32.18	+ Pos	5.99095	0	- Neg	0
F-GR72-S-11-DPV-7-C-380	Flock-3	17	Choanal cleft swab	380	33.27	+ Pos	5.61087	0	- Neg	0
F-GR72-S-11-DPV-14-C-381	Flock-3	24	Choanal cleft swab	381	0	- Neg	0	33.68	+ Pos	4.78194
F-GR72-S-11-DPV-14-C-382	Flock-3	24	Choanal cleft swab	382	36.23	+ Pos	5.2548	34.79	+ Pos	4.38678
F-GR72-S-11-DPV-14-C-383	Flock-3	24	Choanal cleft swab	383	37.62	- Neg	0	33.09	+ Pos	4.99291
F-GR72-S-11-DPV-14-C-384	Flock-3	24	Choanal cleft swab	384	0	- Neg	0	32.99	+ Pos	5.30747
F-GR72-S-11-DPV-14-C-385	Flock-3	24	Choanal cleft swab	385	33.79	+ Pos	6.01765	33.85	+ Pos	5.06825
F-GR72-S-11-DPV-14-C-386	Flock-3	24	Choanal cleft swab	386	31.6	+ Pos	6.66193	0	- Neg	0
F-GR72-S-11-DPV-14-C-387	Flock-3	24	Choanal cleft swab	387	33	+ Pos	5.68009	33.38	+ Pos	5.26842
F-GR72-S-11-DPV-14-C-388	Flock-3	24	Choanal cleft swab	388	31.68	+ Pos	6.07011	32.63	+ Pos	5.48546
F-GR72-S-11-DPV-14-C-389	Flock-3	24	Choanal cleft swab	389	0	- Neg	0	34.55	+ Pos	4.93398
F-GR72-S-11-DPV-14-C-390	Flock-3	24	Choanal cleft swab	390	0	- Neg	0	26.93	+ Pos	7.23573
F-GR72-S-11-DPV-14-C-391	Flock-3	24	Choanal cleft swab	391	32.48	+ Pos	6.40205	0	- Neg	0
F-GR72-S-11-DPV-14-C-392	Flock-3	24	Choanal cleft swab	392	0	- Neg	0	0	- Neg	0
F-GR72-S-11-DPV-14-C-393	Flock-3	24	Choanal cleft swab	393	27.42	+ Pos	7.54286	34.65	+ Pos	5.17931
F-GR72-S-11-DPV-14-C-394	Flock-3	24	Choanal cleft swab	394	27.29	+ Pos	7.57945	35.69	+ Pos	4.85973
F-GR72-S-11-DPV-14-C-395	Flock-3	24	Choanal cleft swab	395	26.12	+ Pos	7.90771	0	- Neg	0
F-GR72-S-11-DPV-14-C-396	Flock-3	24	Choanal cleft swab	396	0	- Neg	0	0	- Neg	0
F-GR72-S-11-DPV-14-C-397	Flock-3	24	Choanal cleft swab	397	34.12	+ Pos	5.35511	37.95	- Neg	0
F-GR72-S-11-DPV-14-C-398	Flock-3	24	Choanal cleft swab	398	33.97	+ Pos	5.39779	34.36	+ Pos	5.12941
F-GR72-S-11-DPV-14-C-399	Flock-3	24	Choanal cleft swab	399	0	- Neg	0	31.41	+ Pos	6.00816
F-GR72-S-11-DPV-14-C-400	Flock-3	24	Choanal cleft swab	400	31.32	+ Pos	6.18837	0	- Neg	0
F-GR72-S-11-DPV-21-C-401	Flock-3	31	Choanal cleft swab	401	0	- Neg	0	35.29	+ Pos	4.21155
F-GR72-S-11-DPV-21-C-402	Flock-3	31	Choanal cleft swab	402	0	- Neg	0	23.86	+ Pos	8.27928
F-GR72-S-11-DPV-21-C-403	Flock-3	31	Choanal cleft swab	403	31.19	+ Pos	6.69619	30.36	+ Pos	5.96672
F-GR72-S-11-DPV-21-C-404	Flock-3	31	Choanal cleft swab	404	33.65	+ Pos	6.05699	30.49	+ Pos	6.00638
F-GR72-S-11-DPV-21-C-405	Flock-3	31	Choanal cleft swab	405	34.12	+ Pos	5.91936	32.3	+ Pos	5.50166
F-GR72-S-11-DPV-21-C-406	Flock-3	31	Choanal cleft swab	406	36.81	+ Pos	5.13143	26.95	+ Pos	6.99498
F-GR72-S-11-DPV-21-C-407	Flock-3	31	Choanal cleft swab	407	0	- Neg	0	0	- Neg	0
F-GR72-S-11-DPV-21-C-408	Flock-3	31	Choanal cleft swab	408	26.49	+ Pos	7.59912	30.16	+ Pos	6.19404
F-GR72-S-11-DPV-21-C-409	Flock-3	31	Choanal cleft swab	409	32.74	+ Pos	5.75924	33.87	+ Pos	5.12944
F-GR72-S-11-DPV-21-C-410	Flock-3	31	Choanal cleft swab	410	0	- Neg	0	23.28	+ Pos	8.31116
F-GR72-S-11-DPV-21-C-411	Flock-3	31	Choanal cleft swab	411	30.11	+ Pos	7.09809	31.15	+ Pos	5.99233
F-GR72-S-11-DPV-21-C-412	Flock-3	31	Choanal cleft swab	412	34.69	+ Pos	5.75296	27.72	+ Pos	7.00297
F-GR72-S-11-DPV-21-C-413	Flock-3	31	Choanal cleft swab	413	0	- Neg	0	0	- Neg	0
F-GR72-S-11-DPV-21-C-414	Flock-3	31	Choanal cleft swab	414	32.21	+ Pos	6.19905	34.05	+ Pos	5.36557
F-GR72-S-11-DPV-21-C-415	Flock-3	31	Choanal cleft swab	415	0	- Neg	0	37.59	- Neg	0
F-GR72-S-11-DPV-21-C-416	Flock-3	31	Choanal cleft swab	416	31.92	+ Pos	5.98925	33.12	+ Pos	5.47615
F-GR72-S-11-DPV-21-C-417	Flock-3	31	Choanal cleft swab	417	31.22	+ Pos	6.18936	33.26	+ Pos	5.43688
F-GR72-S-11-DPV-21-C-418	Flock-3	31	Choanal cleft swab	418	32.82	+ Pos	5.7308	26.89	+ Pos	7.22084
F-GR72-S-11-DPV-21-C-419	Flock-3	31	Choanal cleft swab	419	30.78	+ Pos	6.40705	34.24	+ Pos	5.01479
F-GR72-S-11-DPV-21-C-420	Flock-3	31	Choanal cleft swab	420	33.83	+ Pos	5.44473	23.27	+ Pos	8.3136
F-GR72-S-12-DPV-7-C-421	Flock-4	17	Choanal cleft swab	421	0	- Neg	0	39.78	- Neg	0
F-GR72-S-12-DPV-7-C-422	Flock-4	17	Choanal cleft swab	422	33.27	+ Pos	6.10316	37.67	- Neg	0
F-GR72-S-12-DPV-7-C-423	Flock-4	17	Choanal cleft swab	423	0	- Neg	0	0	- Neg	0
F-GR72-S-12-DPV-7-C-424	Flock-4	17	Choanal cleft swab	424	34.24	+ Pos	5.88525	41.64	- Neg	0
F-GR72-S-12-DPV-7-C-425	Flock-4	17	Choanal cleft swab	425	33.4	+ Pos	6.13251	0	- Neg	0
F-GR72-S-12-DPV-7-C-426	Flock-4	17	Choanal cleft swab	426	35.13	+ Pos	5.62408	0	- Neg	0
F-GR72-S-12-DPV-7-C-427	Flock-4	17	Choanal cleft swab	427	0	- Neg	0	34.44	+ Pos	4.96386
F-GR72-S-12-DPV-7-C-428	Flock-4	17	Choanal cleft swab	428	23.94	+ Pos	8.35145	33.82	+ Pos	5.14409
F-GR72-S-12-DPV-7-C-429	Flock-4	17	Choanal cleft swab	429	21.92	+ Pos	8.94687	0	- Neg	0
F-GR72-S-12-DPV-7-C-430	Flock-4	17	Choanal cleft swab	430	30.93	+ Pos	6.85727	0	- Neg	0
F-GR72-S-12-DPV-7-C-431	Flock-4	17	Choanal cleft swab	431	44.03	- Neg	0	28.84	+ Pos	6.67297
F-GR72-S-12-DPV-7-C-432	Flock-4	17	Choanal cleft swab	432	32.33	+ Pos	6.4461	32.04	+ Pos	5.73007
F-GR72-S-12-DPV-7-C-433	Flock-4	17	Choanal cleft swab	433	22.35	+ Pos	8.96758	0	- Neg	0
F-GR72-S-12-DPV-7-C-434	Flock-4	17	Choanal cleft swab	434	0	- Neg	0	0	- Neg	0
F-GR72-S-12-DPV-7-C-435	Flock-4	17	Choanal cleft swab	435	26.16	+ Pos	7.89857	36.7	+ Pos	4.54628
F-GR72-S-12-DPV-7-C-436	Flock-4	17	Choanal cleft swab	436	29.87	+ Pos	6.57955	30.07	+ Pos	6.33083
F-GR72-S-12-DPV-7-C-437	Flock-4	17	Choanal cleft swab	437	31.43	+ Pos	6.1291	32.14	+ Pos	5.75083
F-GR72-S-12-DPV-7-C-438	Flock-4	17	Choanal cleft swab	438	32.15	+ Pos	5.92164	34.93	+ Pos	4.97168
F-GR72-S-12-DPV-7-C-439	Flock-4	17	Choanal cleft swab	439	0	- Neg	0	35.35	+ Pos	4.62357
F-GR72-S-12-DPV-7-C-440	Flock-4	17	Choanal cleft swab	440	26.94	+ Pos	7.48878	33	+ Pos	5.4474
F-GR72-S-12-DPV-14-C-441	Flock-4	24	Choanal cleft swab	441	0	- Neg	0	37.5	- Neg	0
F-GR72-S-12-DPV-14-C-442	Flock-4	24	Choanal cleft swab	442	0	- Neg	0	31.12	+ Pos	5.69419
F-GR72-S-12-DPV-14-C-443	Flock-4	24	Choanal cleft swab	443	41.74	- Neg	0	31.95	+ Pos	5.39812
F-GR72-S-12-DPV-14-C-444	Flock-4	24	Choanal cleft swab	444	34.4	+ Pos	5.83773	26.22	+ Pos	7.20005
F-GR72-S-12-DPV-14-C-445	Flock-4	24	Choanal cleft swab	445	0	- Neg	0	31.06	+ Pos	5.84802
F-GR72-S-12-DPV-14-C-446	Flock-4	24	Choanal cleft swab	446	22.49	+ Pos	9.33677	30.16	+ Pos	6.09831
F-GR72-S-12-DPV-14-C-447	Flock-4	24	Choanal cleft swab	447	33.67	+ Pos	5.4828	32.35	+ Pos	5.56642
F-GR72-S-12-DPV-14-C-448	Flock-4	24	Choanal cleft swab	448	23.56	+ Pos	8.46286	30.67	+ Pos	6.0485
F-GR72-S-12-DPV-14-C-449	Flock-4	24	Choanal cleft swab	449	32.6	+ Pos	5.79783	25.52	+ Pos	7.52465
F-GR72-S-12-DPV-14-C-450	Flock-4	24	Choanal cleft swab	450	27.91	+ Pos	7.74421	31.54	+ Pos	5.87741
F-GR72-S-12-DPV-14-C-451	Flock-4	24	Choanal cleft swab	451	35.31	+ Pos	5.57084	34.21	+ Pos	5.0905
F-GR72-S-12-DPV-14-C-452	Flock-4	24	Choanal cleft swab	452	0	- Neg	0	29.33	+ Pos	6.5286
F-GR72-S-12-DPV-14-C-453	Flock-4	24	Choanal cleft swab	453	26.26	+ Pos	7.86914	34.79	+ Pos	5.13674
F-GR72-S-12-DPV-14-C-454	Flock-4	24	Choanal cleft swab	454	0	- Neg	0	33.61	+ Pos	5.50335
F-GR72-S-12-DPV-14-C-455	Flock-4	24	Choanal cleft swab	455	0	- Neg	0	35.06	+ Pos	5.05399
F-GR72-S-12-DPV-14-C-456	Flock-4	24	Choanal cleft swab	456	24.27	+ Pos	8.1907	32.62	+ Pos	5.61584
F-GR72-S-12-DPV-14-C-457	Flock-4	24	Choanal cleft swab	457	0	- Neg	0	30.46	+ Pos	6.22261
F-GR72-S-12-DPV-14-C-458	Flock-4	24	Choanal cleft swab	458	0	- Neg	0	28.63	+ Pos	6.73234
F-GR72-S-12-DPV-14-C-459	Flock-4	24	Choanal cleft swab	459	35.18	+ Pos	5.10456	0	- Neg	0
F-GR72-S-12-DPV-14-C-460	Flock-4	24	Choanal cleft swab	460	0	- Neg	0	0	- Neg	0
F-GR72-S-12-DPV-21-C-461	Flock-4	31	Choanal cleft swab	461	0	- Neg	0	0	- Neg	0
F-GR72-S-12-DPV-21-C-462	Flock-4	31	Choanal cleft swab	462	0	- Neg	0	31.6	+ Pos	5.52326
F-GR72-S-12-DPV-21-C-463	Flock-4	31	Choanal cleft swab	463	0	- Neg	0	0	- Neg	0
F-GR72-S-12-DPV-21-C-464	Flock-4	31	Choanal cleft swab	464	37.28	- Neg	0	0	- Neg	0
F-GR72-S-12-DPV-21-C-465	Flock-4	31	Choanal cleft swab	465	0	- Neg	0	31.56	+ Pos	5.70805
F-GR72-S-12-DPV-21-C-466	Flock-4	31	Choanal cleft swab	466	31.46	+ Pos	6.70058	34.04	+ Pos	5.01572
F-GR72-S-12-DPV-21-C-467	Flock-4	31	Choanal cleft swab	467	31	+ Pos	6.26996	31.48	+ Pos	5.81373
F-GR72-S-12-DPV-21-C-468	Flock-4	31	Choanal cleft swab	468	26.28	+ Pos	7.66263	31.55	+ Pos	5.79541
F-GR72-S-12-DPV-21-C-469	Flock-4	31	Choanal cleft swab	469	30.91	+ Pos	6.29707	32.15	+ Pos	5.62155
F-GR72-S-12-DPV-21-C-470	Flock-4	31	Choanal cleft swab	470	30.8	+ Pos	6.89545	32.15	+ Pos	5.69766
F-GR72-S-12-DPV-21-C-471	Flock-4	31	Choanal cleft swab	471	25.16	+ Pos	8.55184	33.94	+ Pos	5.17009
F-GR72-S-12-DPV-21-C-472	Flock-4	31	Choanal cleft swab	472	32.53	+ Pos	6.38736	30.64	+ Pos	6.14261
F-GR72-S-12-DPV-21-C-473	Flock-4	31	Choanal cleft swab	473	27.55	+ Pos	7.50834	34.16	+ Pos	5.33245
F-GR72-S-12-DPV-21-C-474	Flock-4	31	Choanal cleft swab	474	32.41	+ Pos	6.14209	35.85	+ Pos	4.81041
F-GR72-S-12-DPV-21-C-475	Flock-4	31	Choanal cleft swab	475	27.4	+ Pos	7.54965	33.45	+ Pos	5.55319
F-GR72-S-12-DPV-21-C-476	Flock-4	31	Choanal cleft swab	476	29.24	+ Pos	6.76034	30.46	+ Pos	6.22223
F-GR72-S-12-DPV-21-C-477	Flock-4	31	Choanal cleft swab	477	0	- Neg	0	34.1	+ Pos	5.20428
F-GR72-S-12-DPV-21-C-478	Flock-4	31	Choanal cleft swab	478	28.82	+ Pos	6.88088	31.46	+ Pos	5.9421
F-GR72-S-12-DPV-21-C-479	Flock-4	31	Choanal cleft swab	479	34.81	+ Pos	5.21528	32.62	+ Pos	5.58284
F-GR72-S-12-DPV-21-C-480	Flock-4	31	Choanal cleft swab	480	27.81	+ Pos	7.232	33.83	+ Pos	5.20288
F-GR72-S-9-DPV-7-T-1	Flock-1	17	Tracheal swab	1	33.77	+ Pos	5.95898	30.59	+ Pos	5.88257
F-GR72-S-9-DPV-7-T-2	Flock-1	17	Tracheal swab	2	0	- Neg	0	32.19	+ Pos	5.31504
F-GR72-S-9-DPV-7-T-3	Flock-1	17	Tracheal swab	3	0	- Neg	0	31.32	+ Pos	5.77541
F-GR72-S-9-DPV-7-T-4	Flock-1	17	Tracheal swab	4	28.43	+ Pos	7.59144	30.99	+ Pos	5.86828
F-GR72-S-9-DPV-7-T-5	Flock-1	17	Tracheal swab	5	0	- Neg	0	35.07	+ Pos	4.78382
F-GR72-S-9-DPV-7-T-6	Flock-1	17	Tracheal swab	6	26.48	+ Pos	7.60268	31.87	+ Pos	5.70347
F-GR72-S-9-DPV-7-T-7	Flock-1	17	Tracheal swab	7	32.75	+ Pos	6.32275	33	+ Pos	5.44716
F-GR72-S-9-DPV-7-T-8	Flock-1	17	Tracheal swab	8	25	+ Pos	8.59883	28.45	+ Pos	6.78788
F-GR72-S-9-DPV-7-T-9	Flock-1	17	Tracheal swab	9	31.56	+ Pos	6.38181	32.99	+ Pos	5.69284
F-GR72-S-9-DPV-7-T-10	Flock-1	17	Tracheal swab	10	32.6	+ Pos	6.08721	32.32	+ Pos	5.90246
F-GR72-S-9-DPV-7-T-11	Flock-1	17	Tracheal swab	11	32.01	+ Pos	5.96395	30.92	+ Pos	6.09203
F-GR72-S-9-DPV-7-T-12	Flock-1	17	Tracheal swab	12	29.24	+ Pos	6.75841	30.99	+ Pos	6.07324
F-GR72-S-9-DPV-7-T-13	Flock-1	17	Tracheal swab	13	29.86	+ Pos	6.67811	33.35	+ Pos	5.32652
F-GR72-S-9-DPV-7-T-14	Flock-1	17	Tracheal swab	14	0	- Neg	0	34.55	+ Pos	4.90421
F-GR72-S-9-DPV-7-T-15	Flock-1	17	Tracheal swab	15	26.64	+ Pos	7.62998	34.62	+ Pos	4.88042
F-GR72-S-9-DPV-7-T-16	Flock-1	17	Tracheal swab	16	0	- Neg	0	30.09	+ Pos	6.30441
F-GR72-S-9-DPV-7-T-17	Flock-1	17	Tracheal swab	17	0	- Neg	0	33.76	+ Pos	5.22345
F-GR72-S-9-DPV-7-T-18	Flock-1	17	Tracheal swab	18	0	- Neg	0	38.56	- Neg	0
F-GR72-S-9-DPV-7-T-19	Flock-1	17	Tracheal swab	19	0	- Neg	0	33.58	+ Pos	5.34895
F-GR72-S-9-DPV-7-T-20	Flock-1	17	Tracheal swab	20	25.93	+ Pos	7.77527	30.56	+ Pos	6.23238
F-GR72-S-9-DPV-14-T-21	Flock-1	24	Tracheal swab	21	0	- Neg	0	30.66	+ Pos	5.85879
F-GR72-S-9-DPV-14-T-22	Flock-1	24	Tracheal swab	22	37.19	- Neg	0	31.95	+ Pos	5.39931
F-GR72-S-9-DPV-14-T-23	Flock-1	24	Tracheal swab	23	35.54	+ Pos	5.5041	26.15	+ Pos	7.22069
F-GR72-S-9-DPV-14-T-24	Flock-1	24	Tracheal swab	24	32.74	+ Pos	6.32555	29.94	+ Pos	6.15986
F-GR72-S-9-DPV-14-T-25	Flock-1	24	Tracheal swab	25	28.25	+ Pos	7.08087	31.26	+ Pos	5.87869
F-GR72-S-9-DPV-14-T-26	Flock-1	24	Tracheal swab	26	42.07	- Neg	0	27.11	+ Pos	7.06954
F-GR72-S-9-DPV-14-T-27	Flock-1	24	Tracheal swab	27	35.32	+ Pos	5.5679	30.17	+ Pos	6.28109
F-GR72-S-9-DPV-14-T-28	Flock-1	24	Tracheal swab	28	0	- Neg	0	28.85	+ Pos	6.67002
F-GR72-S-9-DPV-14-T-29	Flock-1	24	Tracheal swab	29	34.82	+ Pos	5.46519	33.81	+ Pos	5.43919
F-GR72-S-9-DPV-14-T-30	Flock-1	24	Tracheal swab	30	33.58	+ Pos	5.8143	32.49	+ Pos	5.84775
F-GR72-S-9-DPV-14-T-31	Flock-1	24	Tracheal swab	31	26.63	+ Pos	7.51	32.44	+ Pos	5.66798
F-GR72-S-9-DPV-14-T-32	Flock-1	24	Tracheal swab	32	35.67	+ Pos	4.90987	30.05	+ Pos	6.33656
F-GR72-S-9-DPV-14-T-33	Flock-1	24	Tracheal swab	33	31.96	+ Pos	6.05583	34.73	+ Pos	4.84227
F-GR72-S-9-DPV-14-T-34	Flock-1	24	Tracheal swab	34	35.31	+ Pos	5.06785	29.58	+ Pos	6.64964
F-GR72-S-9-DPV-14-T-35	Flock-1	24	Tracheal swab	35	35.94	+ Pos	4.88113	32.17	+ Pos	5.73965
F-GR72-S-9-DPV-14-T-36	Flock-1	24	Tracheal swab	36	30.07	+ Pos	6.56068	30.57	+ Pos	6.16336
F-GR72-S-9-DPV-14-T-37	Flock-1	24	Tracheal swab	37	27.79	+ Pos	7.23718	31.35	+ Pos	5.93397
F-GR72-S-9-DPV-14-T-38	Flock-1	24	Tracheal swab	38	33.05	+ Pos	5.67501	24.77	+ Pos	7.87263
F-GR72-S-9-DPV-14-T-39	Flock-1	24	Tracheal swab	39	0	- Neg	0	32.12	+ Pos	5.77562
F-GR72-S-9-DPV-14-T-40	Flock-1	24	Tracheal swab	40	25.82	+ Pos	7.80782	25.72	+ Pos	7.65101
F-GR72-S-9-DPV-21-T-41	Flock-1	31	Tracheal swab	41	33.13	+ Pos	6.14127	32.21	+ Pos	5.3062
F-GR72-S-9-DPV-21-T-42	Flock-1	31	Tracheal swab	42	28.22	+ Pos	7.54522	31.35	+ Pos	5.61375
F-GR72-S-9-DPV-21-T-43	Flock-1	31	Tracheal swab	43	30.66	+ Pos	6.93562	29.15	+ Pos	6.382
F-GR72-S-9-DPV-21-T-44	Flock-1	31	Tracheal swab	44	30.41	+ Pos	7.01114	27.37	+ Pos	6.87809
F-GR72-S-9-DPV-21-T-45	Flock-1	31	Tracheal swab	45	27.31	+ Pos	7.35731	30.72	+ Pos	6.03173
F-GR72-S-9-DPV-21-T-46	Flock-1	31	Tracheal swab	46	27.77	+ Pos	7.22196	29.76	+ Pos	6.30844
F-GR72-S-9-DPV-21-T-47	Flock-1	31	Tracheal swab	47	30.58	+ Pos	6.96006	30.9	+ Pos	6.066
F-GR72-S-9-DPV-21-T-48	Flock-1	31	Tracheal swab	48	31.35	+ Pos	6.73392	30.52	+ Pos	6.17796
F-GR72-S-9-DPV-21-T-49	Flock-1	31	Tracheal swab	49	31.07	+ Pos	6.51864	29.97	+ Pos	6.62728
F-GR72-S-9-DPV-21-T-50	Flock-1	31	Tracheal swab	50	30.09	+ Pos	6.79504	32.68	+ Pos	5.79147
F-GR72-S-9-DPV-21-T-51	Flock-1	31	Tracheal swab	51	29.51	+ Pos	6.68154	30.53	+ Pos	6.20288
F-GR72-S-9-DPV-21-T-52	Flock-1	31	Tracheal swab	52	28.54	+ Pos	6.96123	27.81	+ Pos	6.96259
F-GR72-S-9-DPV-21-T-53	Flock-1	31	Tracheal swab	53	27.12	+ Pos	7.4885	32.78	+ Pos	5.52802
F-GR72-S-9-DPV-21-T-54	Flock-1	31	Tracheal swab	54	30.09	+ Pos	6.61064	32.4	+ Pos	5.6598
F-GR72-S-9-DPV-21-T-55	Flock-1	31	Tracheal swab	55	28.35	+ Pos	7.12359	30.48	+ Pos	6.3332
F-GR72-S-9-DPV-21-T-56	Flock-1	31	Tracheal swab	56	28.24	+ Pos	7.10431	25.41	+ Pos	7.68509
F-GR72-S-9-DPV-21-T-57	Flock-1	31	Tracheal swab	57	29.95	+ Pos	6.59594	30.08	+ Pos	6.30778
F-GR72-S-9-DPV-21-T-58	Flock-1	31	Tracheal swab	58	24.17	+ Pos	8.3112	29.39	+ Pos	6.51095
F-GR72-S-9-DPV-21-T-59	Flock-1	31	Tracheal swab	59	29.81	+ Pos	6.61743	31.38	+ Pos	5.99309
F-GR72-S-9-DPV-21-T-60	Flock-1	31	Tracheal swab	60	24.83	+ Pos	8.10454	28.25	+ Pos	6.90886
F-GR72-S-10-DPV-7-T-61	Flock-2	17	Tracheal swab	61	0	- Neg	0	34.51	+ Pos	4.48814
F-GR72-S-10-DPV-7-T-62	Flock-2	17	Tracheal swab	62	36.36	+ Pos	5.21813	33.1	+ Pos	4.98873
F-GR72-S-10-DPV-7-T-63	Flock-2	17	Tracheal swab	63	31.79	+ Pos	6.60594	31.86	+ Pos	5.62362
F-GR72-S-10-DPV-7-T-64	Flock-2	17	Tracheal swab	64	0	- Neg	0	33.12	+ Pos	5.27276
F-GR72-S-10-DPV-7-T-65	Flock-2	17	Tracheal swab	65	0	- Neg	0	0	- Neg	0
F-GR72-S-10-DPV-7-T-66	Flock-2	17	Tracheal swab	66	22.34	+ Pos	8.82339	34.2	+ Pos	5.03422
F-GR72-S-10-DPV-7-T-67	Flock-2	17	Tracheal swab	67	0	- Neg	0	0	- Neg	0
F-GR72-S-10-DPV-7-T-68	Flock-2	17	Tracheal swab	68	26.13	+ Pos	8.26697	33.75	+ Pos	5.2261
F-GR72-S-10-DPV-7-T-69	Flock-2	17	Tracheal swab	69	29.74	+ Pos	6.89161	35.02	+ Pos	5.06603
F-GR72-S-10-DPV-7-T-70	Flock-2	17	Tracheal swab	70	34.21	+ Pos	5.63531	33.73	+ Pos	5.46494
F-GR72-S-10-DPV-7-T-71	Flock-2	17	Tracheal swab	71	0	- Neg	0	32.73	+ Pos	5.587
F-GR72-S-10-DPV-7-T-72	Flock-2	17	Tracheal swab	72	28	+ Pos	7.11672	0	- Neg	0
F-GR72-S-10-DPV-7-T-73	Flock-2	17	Tracheal swab	73	0	- Neg	0	28.57	+ Pos	7.00317
F-GR72-S-10-DPV-7-T-74	Flock-2	17	Tracheal swab	74	0	- Neg	0	0	- Neg	0
F-GR72-S-10-DPV-7-T-75	Flock-2	17	Tracheal swab	75	0	- Neg	0	35.75	+ Pos	4.4852
F-GR72-S-10-DPV-7-T-76	Flock-2	17	Tracheal swab	76	0	- Neg	0	33.28	+ Pos	5.36411
F-GR72-S-10-DPV-7-T-77	Flock-2	17	Tracheal swab	77	0	- Neg	0	31.68	+ Pos	5.83654
F-GR72-S-10-DPV-7-T-78	Flock-2	17	Tracheal swab	78	33.71	+ Pos	5.48059	32.21	+ Pos	5.68144
F-GR72-S-10-DPV-7-T-79	Flock-2	17	Tracheal swab	79	24.15	+ Pos	8.30563	36.95	+ Pos	4.36271
F-GR72-S-10-DPV-7-T-80	Flock-2	17	Tracheal swab	80	0	- Neg	0	32.97	+ Pos	5.52788
F-GR72-S-10-DPV-14-T-81	Flock-2	24	Tracheal swab	81	0	- Neg	0	33.34	+ Pos	4.90505
F-GR72-S-10-DPV-14-T-82	Flock-2	24	Tracheal swab	82	0	- Neg	0	31.27	+ Pos	5.6416
F-GR72-S-10-DPV-14-T-83	Flock-2	24	Tracheal swab	83	37.26	- Neg	0	28.93	+ Pos	6.4428
F-GR72-S-10-DPV-14-T-84	Flock-2	24	Tracheal swab	84	32.09	+ Pos	6.5178	30.22	+ Pos	6.08143
F-GR72-S-10-DPV-14-T-85	Flock-2	24	Tracheal swab	85	0	- Neg	0	33.26	+ Pos	5.30311
F-GR72-S-10-DPV-14-T-86	Flock-2	24	Tracheal swab	86	0	- Neg	0	30.96	+ Pos	5.96369
F-GR72-S-10-DPV-14-T-87	Flock-2	24	Tracheal swab	87	36.13	+ Pos	5.32995	32.35	+ Pos	5.63872
F-GR72-S-10-DPV-14-T-88	Flock-2	24	Tracheal swab	88	35.33	+ Pos	5.56496	33.24	+ Pos	5.37643
F-GR72-S-10-DPV-14-T-89	Flock-2	24	Tracheal swab	89	33.13	+ Pos	5.94104	33.31	+ Pos	5.59399
F-GR72-S-10-DPV-14-T-90	Flock-2	24	Tracheal swab	90	33.73	+ Pos	5.77148	33.1	+ Pos	5.65878
F-GR72-S-10-DPV-14-T-91	Flock-2	24	Tracheal swab	91	0	- Neg	0	0	- Neg	0
F-GR72-S-10-DPV-14-T-92	Flock-2	24	Tracheal swab	92	0	- Neg	0	31.98	+ Pos	5.79743
F-GR72-S-10-DPV-14-T-93	Flock-2	24	Tracheal swab	93	32.93	+ Pos	5.7695	32.98	+ Pos	5.45724
F-GR72-S-10-DPV-14-T-94	Flock-2	24	Tracheal swab	94	34.9	+ Pos	5.18949	34.59	+ Pos	4.89279
F-GR72-S-10-DPV-14-T-95	Flock-2	24	Tracheal swab	95	0	- Neg	0	33.51	+ Pos	5.26917
F-GR72-S-10-DPV-14-T-96	Flock-2	24	Tracheal swab	96	0	- Neg	0	32.66	+ Pos	5.5477
F-GR72-S-10-DPV-14-T-97	Flock-2	24	Tracheal swab	97	0	- Neg	0	35.86	+ Pos	4.60582
F-GR72-S-10-DPV-14-T-98	Flock-2	24	Tracheal swab	98	29.6	+ Pos	6.70012	32.61	+ Pos	5.56096
F-GR72-S-10-DPV-14-T-99	Flock-2	24	Tracheal swab	99	30.08	+ Pos	6.53832	32.27	+ Pos	5.73118
F-GR72-S-10-DPV-14-T-100	Flock-2	24	Tracheal swab	100	34.72	+ Pos	5.15375	31.93	+ Pos	5.83205
F-GR72-S-10-DPV-21-T-101	Flock-2	31	Tracheal swab	101	28.65	+ Pos	7.4238	34.72	+ Pos	4.41427
F-GR72-S-10-DPV-21-T-102	Flock-2	31	Tracheal swab	102	0	- Neg	0	31.07	+ Pos	5.71356
F-GR72-S-10-DPV-21-T-103	Flock-2	31	Tracheal swab	103	37.64	- Neg	0	25.05	+ Pos	7.52634
F-GR72-S-10-DPV-21-T-104	Flock-2	31	Tracheal swab	104	0	- Neg	0	22.59	+ Pos	8.21492
F-GR72-S-10-DPV-21-T-105	Flock-2	31	Tracheal swab	105	34.41	+ Pos	5.26712	31.09	+ Pos	5.92803
F-GR72-S-10-DPV-21-T-106	Flock-2	31	Tracheal swab	106	35.96	+ Pos	4.80844	24.25	+ Pos	7.89069
F-GR72-S-10-DPV-21-T-107	Flock-2	31	Tracheal swab	107	29.85	+ Pos	7.17445	32.48	+ Pos	5.60041
F-GR72-S-10-DPV-21-T-108	Flock-2	31	Tracheal swab	108	30.76	+ Pos	6.9072	28.97	+ Pos	6.63467
F-GR72-S-10-DPV-21-T-109	Flock-2	31	Tracheal swab	109	34.26	+ Pos	5.62305	33.21	+ Pos	5.62483
F-GR72-S-10-DPV-21-T-110	Flock-2	31	Tracheal swab	110	31.61	+ Pos	6.3671	30.74	+ Pos	6.3917
F-GR72-S-10-DPV-21-T-111	Flock-2	31	Tracheal swab	111	30.65	+ Pos	6.35258	26.56	+ Pos	7.31422
F-GR72-S-10-DPV-21-T-112	Flock-2	31	Tracheal swab	112	0	- Neg	0	30.69	+ Pos	6.15685
F-GR72-S-10-DPV-21-T-113	Flock-2	31	Tracheal swab	113	33.45	+ Pos	5.61631	32.87	+ Pos	5.49375
F-GR72-S-10-DPV-21-T-114	Flock-2	31	Tracheal swab	114	0	- Neg	0	31.2	+ Pos	6.08094
F-GR72-S-10-DPV-21-T-115	Flock-2	31	Tracheal swab	115	35.08	+ Pos	5.13373	32.93	+ Pos	5.47585
F-GR72-S-10-DPV-21-T-116	Flock-2	31	Tracheal swab	116	25.94	+ Pos	7.78679	27.96	+ Pos	6.93154
F-GR72-S-10-DPV-21-T-117	Flock-2	31	Tracheal swab	117	34.06	+ Pos	5.3772	30.49	+ Pos	6.18749
F-GR72-S-10-DPV-21-T-118	Flock-2	31	Tracheal swab	118	33.11	+ Pos	5.65689	29.23	+ Pos	6.55764
F-GR72-S-10-DPV-21-T-119	Flock-2	31	Tracheal swab	119	31.41	+ Pos	6.14215	33.64	+ Pos	5.33066
F-GR72-S-10-DPV-21-T-120	Flock-2	31	Tracheal swab	120	29.15	+ Pos	6.81671	33.59	+ Pos	5.34502
F-GR72-S-11-DPV-7-T-121	Flock-3	17	Tracheal swab	121	37.32	- Neg	0	33.74	+ Pos	4.76174
F-GR72-S-11-DPV-7-T-122	Flock-3	17	Tracheal swab	122	28.59	+ Pos	7.44146	33.23	+ Pos	4.94235
F-GR72-S-11-DPV-7-T-123	Flock-3	17	Tracheal swab	123	0	- Neg	0	33.11	+ Pos	5.27558
F-GR72-S-11-DPV-7-T-124	Flock-3	17	Tracheal swab	124	0	- Neg	0	33.59	+ Pos	5.13955
F-GR72-S-11-DPV-7-T-125	Flock-3	17	Tracheal swab	125	32.11	+ Pos	5.94386	0	- Neg	0
F-GR72-S-11-DPV-7-T-126	Flock-3	17	Tracheal swab	126	0	- Neg	0	37.69	- Neg	0
F-GR72-S-11-DPV-7-T-127	Flock-3	17	Tracheal swab	127	31.08	+ Pos	6.81322	0	- Neg	0
F-GR72-S-11-DPV-7-T-128	Flock-3	17	Tracheal swab	128	28.92	+ Pos	7.44758	0	- Neg	0
F-GR72-S-11-DPV-7-T-129	Flock-3	17	Tracheal swab	129	32.66	+ Pos	6.07193	35.78	+ Pos	4.83201
F-GR72-S-11-DPV-7-T-130	Flock-3	17	Tracheal swab	130	0	- Neg	0	35.99	+ Pos	4.76732
F-GR72-S-11-DPV-7-T-131	Flock-3	17	Tracheal swab	131	34.38	+ Pos	5.28074	0	- Neg	0
F-GR72-S-11-DPV-7-T-132	Flock-3	17	Tracheal swab	132	0	- Neg	0	0	- Neg	0
F-GR72-S-11-DPV-7-T-133	Flock-3	17	Tracheal swab	133	31.5	+ Pos	6.19245	0	- Neg	0
F-GR72-S-11-DPV-7-T-134	Flock-3	17	Tracheal swab	134	0	- Neg	0	35.15	+ Pos	4.69706
F-GR72-S-11-DPV-7-T-135	Flock-3	17	Tracheal swab	135	30.17	+ Pos	6.58584	0	- Neg	0
F-GR72-S-11-DPV-7-T-136	Flock-3	17	Tracheal swab	136	21.48	+ Pos	9.10792	0	- Neg	0
F-GR72-S-11-DPV-7-T-137	Flock-3	17	Tracheal swab	137	30.93	+ Pos	6.3043	33.58	+ Pos	5.27746
F-GR72-S-11-DPV-7-T-138	Flock-3	17	Tracheal swab	138	0	- Neg	0	33.7	+ Pos	5.23978
F-GR72-S-11-DPV-7-T-139	Flock-3	17	Tracheal swab	139	32.35	+ Pos	5.85975	0	- Neg	0
F-GR72-S-11-DPV-7-T-140	Flock-3	17	Tracheal swab	140	34.96	+ Pos	5.08265	33.59	+ Pos	5.34463
F-GR72-S-11-DPV-14-T-141	Flock-3	24	Tracheal swab	141	23.01	+ Pos	9.03682	28.46	+ Pos	6.64279
F-GR72-S-11-DPV-14-T-142	Flock-3	24	Tracheal swab	142	35.2	+ Pos	5.54968	34.3	+ Pos	4.56225
F-GR72-S-11-DPV-14-T-143	Flock-3	24	Tracheal swab	143	31.83	+ Pos	6.5941	0	- Neg	0
F-GR72-S-11-DPV-14-T-144	Flock-3	24	Tracheal swab	144	27	+ Pos	8.01104	32.96	+ Pos	5.31704
F-GR72-S-11-DPV-14-T-145	Flock-3	24	Tracheal swab	145	0	- Neg	0	31.6	+ Pos	5.78076
F-GR72-S-11-DPV-14-T-146	Flock-3	24	Tracheal swab	146	0	- Neg	0	31.68	+ Pos	5.75686
F-GR72-S-11-DPV-14-T-147	Flock-3	24	Tracheal swab	147	25.83	+ Pos	8.35507	25.94	+ Pos	7.52743
F-GR72-S-11-DPV-14-T-148	Flock-3	24	Tracheal swab	148	32.58	+ Pos	6.37268	31.41	+ Pos	5.91572
F-GR72-S-11-DPV-14-T-149	Flock-3	24	Tracheal swab	149	0	- Neg	0	32.66	+ Pos	5.79625
F-GR72-S-11-DPV-14-T-150	Flock-3	24	Tracheal swab	150	33.89	+ Pos	5.72678	36.46	+ Pos	4.62
F-GR72-S-11-DPV-14-T-151	Flock-3	24	Tracheal swab	151	31.49	+ Pos	6.11094	31.16	+ Pos	6.02439
F-GR72-S-11-DPV-14-T-152	Flock-3	24	Tracheal swab	152	31.91	+ Pos	5.99215	0	- Neg	0
F-GR72-S-11-DPV-14-T-153	Flock-3	24	Tracheal swab	153	30.54	+ Pos	6.47551	0	- Neg	0
F-GR72-S-11-DPV-14-T-154	Flock-3	24	Tracheal swab	154	34.76	+ Pos	5.22977	33.99	+ Pos	5.10371
F-GR72-S-11-DPV-14-T-155	Flock-3	24	Tracheal swab	155	35.08	+ Pos	5.13571	28.07	+ Pos	7.17877
F-GR72-S-11-DPV-14-T-156	Flock-3	24	Tracheal swab	156	0	- Neg	0	33.93	+ Pos	5.1736
F-GR72-S-11-DPV-14-T-157	Flock-3	24	Tracheal swab	157	0	- Neg	0	0	- Neg	0
F-GR72-S-11-DPV-14-T-158	Flock-3	24	Tracheal swab	158	0	- Neg	0	33.36	+ Pos	5.34027
F-GR72-S-11-DPV-14-T-159	Flock-3	24	Tracheal swab	159	32.03	+ Pos	5.95669	33.52	+ Pos	5.36665
F-GR72-S-11-DPV-14-T-160	Flock-3	24	Tracheal swab	160	33.89	+ Pos	5.4005	29.75	+ Pos	6.4699
F-GR72-S-11-DPV-21-T-161	Flock-3	31	Tracheal swab	161	30.56	+ Pos	6.87799	33.3	+ Pos	4.91725
F-GR72-S-11-DPV-21-T-162	Flock-3	31	Tracheal swab	162	30.91	+ Pos	6.77759	33.23	+ Pos	4.94378
F-GR72-S-11-DPV-21-T-163	Flock-3	31	Tracheal swab	163	30.96	+ Pos	6.84906	26.15	+ Pos	7.22032
F-GR72-S-11-DPV-21-T-164	Flock-3	31	Tracheal swab	164	33.81	+ Pos	6.01124	25.67	+ Pos	7.35428
F-GR72-S-11-DPV-21-T-165	Flock-3	31	Tracheal swab	165	35.24	+ Pos	5.02017	27.29	+ Pos	7.01788
F-GR72-S-11-DPV-21-T-166	Flock-3	31	Tracheal swab	166	31.61	+ Pos	6.09069	31.99	+ Pos	5.66742
F-GR72-S-11-DPV-21-T-167	Flock-3	31	Tracheal swab	167	0	- Neg	0	32.99	+ Pos	5.45011
F-GR72-S-11-DPV-21-T-168	Flock-3	31	Tracheal swab	168	30.3	+ Pos	7.04229	31.65	+ Pos	5.845
F-GR72-S-11-DPV-21-T-169	Flock-3	31	Tracheal swab	169	32.36	+ Pos	6.15529	31.96	+ Pos	6.01159
F-GR72-S-11-DPV-21-T-170	Flock-3	31	Tracheal swab	170	27.07	+ Pos	7.64084	32.57	+ Pos	5.82553
F-GR72-S-11-DPV-21-T-171	Flock-3	31	Tracheal swab	171	30.91	+ Pos	6.28015	28.47	+ Pos	6.77988
F-GR72-S-11-DPV-21-T-172	Flock-3	31	Tracheal swab	172	32.58	+ Pos	5.79841	32.26	+ Pos	5.71758
F-GR72-S-11-DPV-21-T-173	Flock-3	31	Tracheal swab	173	29.41	+ Pos	6.81026	29.26	+ Pos	6.76152
F-GR72-S-11-DPV-21-T-174	Flock-3	31	Tracheal swab	174	32.37	+ Pos	5.93677	27.94	+ Pos	7.22475
F-GR72-S-11-DPV-21-T-175	Flock-3	31	Tracheal swab	175	33.32	+ Pos	5.65401	32.1	+ Pos	5.76391
F-GR72-S-11-DPV-21-T-176	Flock-3	31	Tracheal swab	176	0	- Neg	0	33.01	+ Pos	5.44602
F-GR72-S-11-DPV-21-T-177	Flock-3	31	Tracheal swab	177	31.86	+ Pos	6.0296	34.27	+ Pos	5.07389
F-GR72-S-11-DPV-21-T-178	Flock-3	31	Tracheal swab	178	29.94	+ Pos	6.59933	30.18	+ Pos	6.27909
F-GR72-S-11-DPV-21-T-179	Flock-3	31	Tracheal swab	179	0	- Neg	0	35.32	+ Pos	4.83852
F-GR72-S-11-DPV-21-T-180	Flock-3	31	Tracheal swab	180	30.82	+ Pos	6.3168	26.93	+ Pos	7.29728
F-GR72-S-12-DPV-7-T-181	Flock-4	17	Tracheal swab	181	32.35	+ Pos	6.36416	33.7	+ Pos	4.77585
F-GR72-S-12-DPV-7-T-182	Flock-4	17	Tracheal swab	182	31.9	+ Pos	6.49413	34.44	+ Pos	4.51372
F-GR72-S-12-DPV-7-T-183	Flock-4	17	Tracheal swab	183	33.56	+ Pos	6.084	34.18	+ Pos	4.97444
F-GR72-S-12-DPV-7-T-184	Flock-4	17	Tracheal swab	184	31.45	+ Pos	6.70393	33.74	+ Pos	5.09977
F-GR72-S-12-DPV-7-T-185	Flock-4	17	Tracheal swab	185	23.98	+ Pos	8.33938	34.25	+ Pos	5.02014
F-GR72-S-12-DPV-7-T-186	Flock-4	17	Tracheal swab	186	27.98	+ Pos	7.16101	32.59	+ Pos	5.49529
F-GR72-S-12-DPV-7-T-187	Flock-4	17	Tracheal swab	187	22.13	+ Pos	9.44171	27.86	+ Pos	6.96172
F-GR72-S-12-DPV-7-T-188	Flock-4	17	Tracheal swab	188	28.38	+ Pos	7.60617	0	- Neg	0
F-GR72-S-12-DPV-7-T-189	Flock-4	17	Tracheal swab	189	29.62	+ Pos	6.92537	27.02	+ Pos	7.5393
F-GR72-S-12-DPV-7-T-190	Flock-4	17	Tracheal swab	190	31.89	+ Pos	6.28788	35.82	+ Pos	4.8182
F-GR72-S-12-DPV-7-T-191	Flock-4	17	Tracheal swab	191	31.37	+ Pos	6.14725	0	- Neg	0
F-GR72-S-12-DPV-7-T-192	Flock-4	17	Tracheal swab	192	21.71	+ Pos	8.92664	0	- Neg	0
F-GR72-S-12-DPV-7-T-193	Flock-4	17	Tracheal swab	193	31.93	+ Pos	6.06516	34.42	+ Pos	4.95273
F-GR72-S-12-DPV-7-T-194	Flock-4	17	Tracheal swab	194	0	- Neg	0	0	- Neg	0
F-GR72-S-12-DPV-7-T-195	Flock-4	17	Tracheal swab	195	0	- Neg	0	0	- Neg	0
F-GR72-S-12-DPV-7-T-196	Flock-4	17	Tracheal swab	196	34.34	+ Pos	5.29254	32.73	+ Pos	5.52693
F-GR72-S-12-DPV-7-T-197	Flock-4	17	Tracheal swab	197	0	- Neg	0	34.53	+ Pos	4.99575
F-GR72-S-12-DPV-7-T-198	Flock-4	17	Tracheal swab	198	0	- Neg	0	34.29	+ Pos	5.06796
F-GR72-S-12-DPV-7-T-199	Flock-4	17	Tracheal swab	199	31.4	+ Pos	6.14436	0	- Neg	0
F-GR72-S-12-DPV-7-T-200	Flock-4	17	Tracheal swab	200	23.16	+ Pos	8.60245	0	- Neg	0
F-GR72-S-12-DPV-14-T-201	Flock-4	24	Tracheal swab	201	0	- Neg	0	30.05	+ Pos	6.07621
F-GR72-S-12-DPV-14-T-202	Flock-4	24	Tracheal swab	202	24.24	+ Pos	8.68425	30	+ Pos	6.09247
F-GR72-S-12-DPV-14-T-203	Flock-4	24	Tracheal swab	203	36.73	+ Pos	5.15529	30.13	+ Pos	6.10713
F-GR72-S-12-DPV-14-T-204	Flock-4	24	Tracheal swab	204	31.12	+ Pos	6.80193	0	- Neg	0
F-GR72-S-12-DPV-14-T-205	Flock-4	24	Tracheal swab	205	34.1	+ Pos	5.35774	25.35	+ Pos	7.57438
F-GR72-S-12-DPV-14-T-206	Flock-4	24	Tracheal swab	206	33.68	+ Pos	5.48082	32.52	+ Pos	5.51707
F-GR72-S-12-DPV-14-T-207	Flock-4	24	Tracheal swab	207	35.74	+ Pos	5.44452	23.52	+ Pos	8.24045
F-GR72-S-12-DPV-14-T-208	Flock-4	24	Tracheal swab	208	0	- Neg	0	31.66	+ Pos	5.84205
F-GR72-S-12-DPV-14-T-209	Flock-4	24	Tracheal swab	209	0	- Neg	0	25	+ Pos	8.16663
F-GR72-S-12-DPV-14-T-210	Flock-4	24	Tracheal swab	210	26.64	+ Pos	7.7622	34.12	+ Pos	5.34626
F-GR72-S-12-DPV-14-T-211	Flock-4	24	Tracheal swab	211	34.38	+ Pos	5.2817	32.18	+ Pos	5.7405
F-GR72-S-12-DPV-14-T-212	Flock-4	24	Tracheal swab	212	0	- Neg	0	31.43	+ Pos	5.95131
F-GR72-S-12-DPV-14-T-213	Flock-4	24	Tracheal swab	213	26.37	+ Pos	7.70896	34.01	+ Pos	5.09664
F-GR72-S-12-DPV-14-T-214	Flock-4	24	Tracheal swab	214	27.12	+ Pos	7.48711	33.88	+ Pos	5.14139
F-GR72-S-12-DPV-14-T-215	Flock-4	24	Tracheal swab	215	0	- Neg	0	32.15	+ Pos	5.74636
F-GR72-S-12-DPV-14-T-216	Flock-4	24	Tracheal swab	216	32.45	+ Pos	5.8543	32.33	+ Pos	5.64523
F-GR72-S-12-DPV-14-T-217	Flock-4	24	Tracheal swab	217	0	- Neg	0	28.42	+ Pos	6.79721
F-GR72-S-12-DPV-14-T-218	Flock-4	24	Tracheal swab	218	26.12	+ Pos	7.73161	29.81	+ Pos	6.38632
F-GR72-S-12-DPV-14-T-219	Flock-4	24	Tracheal swab	219	24.23	+ Pos	8.28329	31.39	+ Pos	5.99033
F-GR72-S-12-DPV-14-T-220	Flock-4	24	Tracheal swab	220	0	- Neg	0	33.65	+ Pos	5.3289
F-GR72-S-12-DPV-21-T-221	Flock-4	31	Tracheal swab	221	34	+ Pos	5.89448	41.37	- Neg	0
F-GR72-S-12-DPV-21-T-222	Flock-4	31	Tracheal swab	222	36.02	+ Pos	5.3169	33.7	+ Pos	4.77453
F-GR72-S-12-DPV-21-T-223	Flock-4	31	Tracheal swab	223	32.95	+ Pos	6.26284	31.77	+ Pos	5.64876
F-GR72-S-12-DPV-21-T-224	Flock-4	31	Tracheal swab	224	30.31	+ Pos	7.04081	29.09	+ Pos	6.39683
F-GR72-S-12-DPV-21-T-225	Flock-4	31	Tracheal swab	225	30.35	+ Pos	6.46191	32.34	+ Pos	5.56873
F-GR72-S-12-DPV-21-T-226	Flock-4	31	Tracheal swab	226	21.47	+ Pos	9.07846	27.68	+ Pos	6.90445
F-GR72-S-12-DPV-21-T-227	Flock-4	31	Tracheal swab	227	31.22	+ Pos	6.7721	31.7	+ Pos	5.83026
F-GR72-S-12-DPV-21-T-228	Flock-4	31	Tracheal swab	228	30.76	+ Pos	6.9072	24.29	+ Pos	8.01358
F-GR72-S-12-DPV-21-T-229	Flock-4	31	Tracheal swab	229	22.32	+ Pos	8.9771	34.57	+ Pos	5.20412
F-GR72-S-12-DPV-21-T-230	Flock-4	31	Tracheal swab	230	27.18	+ Pos	7.61226	34.4	+ Pos	5.25946
F-GR72-S-12-DPV-21-T-231	Flock-4	31	Tracheal swab	231	22.03	+ Pos	8.83469	31.17	+ Pos	6.02242
F-GR72-S-12-DPV-21-T-232	Flock-4	31	Tracheal swab	232	31.42	+ Pos	6.13103	34.66	+ Pos	5.0474
F-GR72-S-12-DPV-21-T-233	Flock-4	31	Tracheal swab	233	31.09	+ Pos	6.31558	34.74	+ Pos	4.84073
F-GR72-S-12-DPV-21-T-234	Flock-4	31	Tracheal swab	234	31.64	+ Pos	6.15227	32.27	+ Pos	5.70467
F-GR72-S-12-DPV-21-T-235	Flock-4	31	Tracheal swab	235	26.32	+ Pos	7.72324	0	- Neg	0
F-GR72-S-12-DPV-21-T-236	Flock-4	31	Tracheal swab	236	31.81	+ Pos	6.04394	34.09	+ Pos	5.12612
F-GR72-S-12-DPV-21-T-237	Flock-4	31	Tracheal swab	237	31.12	+ Pos	6.24972	0	- Neg	0
F-GR72-S-12-DPV-21-T-238	Flock-4	31	Tracheal swab	238	27.34	+ Pos	7.37065	26.71	+ Pos	7.3005
F-GR72-S-12-DPV-21-T-239	Flock-4	31	Tracheal swab	239	21.82	+ Pos	9.00061	29.78	+ Pos	6.46065
F-GR72-S-12-DPV-21-T-240	Flock-4	31	Tracheal swab	240	27.17	+ Pos	7.40625	35.42	+ Pos	4.8108
F-GR72-S-9-DPV-0-T-241	Flock-1	10	Tracheal swab	241	28.85	+ Pos	7.34438	32.96	+ Pos	5.31712
F-GR72-S-9-DPV-0-T-242	Flock-1	10	Tracheal swab	242	32.25	+ Pos	6.3394	0	- Neg	0
F-GR72-S-9-DPV-0-T-243	Flock-1	10	Tracheal swab	243	23.77	+ Pos	8.85012	33.32	+ Pos	5.20464
F-GR72-S-9-DPV-0-T-244	Flock-1	10	Tracheal swab	244	25.79	+ Pos	8.25063	0	- Neg	0
F-GR72-S-9-DPV-0-T-245	Flock-1	10	Tracheal swab	245	27.11	+ Pos	7.86134	39.14	- Neg	0
F-GR72-S-10-DPV-0-T-246	Flock-2	10	Tracheal swab	246	28.74	+ Pos	7.37759	34.94	+ Pos	4.70584
F-GR72-S-10-DPV-0-T-247	Flock-2	10	Tracheal swab	247	27.17	+ Pos	7.84255	0	- Neg	0
F-GR72-S-10-DPV-0-T-248	Flock-2	10	Tracheal swab	248	25.45	+ Pos	8.35156	33.72	+ Pos	5.08222
F-GR72-S-10-DPV-0-T-249	Flock-2	10	Tracheal swab	249	36.83	+ Pos	4.98301	35.71	+ Pos	4.46907
F-GR72-S-10-DPV-0-T-250	Flock-2	10	Tracheal swab	250	32.72	+ Pos	6.1987	43.64	- Neg	0
F-GR72-S-11-DPV-0-T-251	Flock-3	10	Tracheal swab	251	34.68	+ Pos	5.6174	36.15	+ Pos	4.33112
F-GR72-S-11-DPV-0-T-252	Flock-3	10	Tracheal swab	252	33.64	+ Pos	5.92744	0	- Neg	0
F-GR72-S-11-DPV-0-T-253	Flock-3	10	Tracheal swab	253	27.2	+ Pos	7.83539	37.36	- Neg	0
F-GR72-S-11-DPV-0-T-254	Flock-3	10	Tracheal swab	254	27.9	+ Pos	7.62767	32.63	+ Pos	5.41696
F-GR72-S-11-DPV-0-T-255	Flock-3	10	Tracheal swab	255	29.28	+ Pos	7.2175	35.5	+ Pos	4.53163
F-GR72-S-12-DPV-0-T-256	Flock-4	10	Tracheal swab	256	31.55	+ Pos	6.54622	33.84	+ Pos	5.04493
F-GR72-S-12-DPV-0-T-257	Flock-4	10	Tracheal swab	257	29.29	+ Pos	7.21412	0	- Neg	0
F-GR72-S-12-DPV-0-T-258	Flock-4	10	Tracheal swab	258	38.28	- Neg	0	0	- Neg	0
F-GR72-S-12-DPV-0-T-259	Flock-4	10	Tracheal swab	259	27.14	+ Pos	7.8522	34.78	+ Pos	4.75493
F-GR72-S-12-DPV-0-T-260	Flock-4	10	Tracheal swab	260	30.03	+ Pos	6.99477	32.96	+ Pos	5.3165
F-GR72-S-12-DPV-0-T-261	Flock-4	10	Tracheal swab	261	27.17	+ Pos	7.84394	0	- Neg	0
